# Supplementary material for: Nuclear receptor corepressor 1 represses cardiac hypertrophy
Source: EMBO Mol Med. 2019 Sep 18;11(11):e9127. doi: 10.15252/emmm.201809127 (PMC6835202; doi:10.15252/emmm.201809127)
Supplement: Supplementary file 3 — Dataset EV1 [file EMMM-11-e9127-s003.xls]

## Sheet: A
AccID	CMNKO	LC	Log2FC	FDR	CMNKO 1	CMNKO 2	CMNKO 3	LC 1	LC 2	LC 3	KeggID	Description
Adora2b	7.91129	4.79297	0.722991	1	6	10	7	6	1	5	mmu:11541	Adenosine receptor A2b
Adora2a	72.9263	54.3461	0.424262	1	80	59	80	40	43	50	mmu:11540	Adenosine receptor A2a
Rrp1	774.184	757.621	0.0312005	0.996529	820	686	808	621	574	655	mmu:18114	Ribosomal RNA processing protein 1 homolog A
Fam50a	155.301	144.522	0.103775	0.993055	160	143	160	94	113	149	mmu:108160	Fam50a protein
Elk1	105.719	105.255	0.00635017	1	101	92	122	81	75	103	mmu:13712	Elk-1
Cyb561d2	26.3628	21.4876	0.294997	1	27	21	31	15	20	17	mmu:56368	Cytochrome b561 domain-containing protein 2
Cyb561d1	86.9558	81.3674	0.0958313	0.987261	92	84	83	68	72	56	mmu:72023	Cytochrome b561 domain-containing protein 1
Rrp9	132.233	125.589	0.0743674	0.985031	123	120	150	88	108	110	mmu:27966	U3 small nucleolar RNA-interacting protein 2
Elk3	277.352	173.785	0.674412	5.41595e-07	340	223	274	160	113	153	mmu:13713	New Ets
Rrp8	71.3953	76.9667	-0.108405	0.998781	77	52	86	54	60	75	mmu:101867	Ribosomal RNA-processing protein 8
Elk4	79.8652	67.0178	0.253022	1	91	74	74	42	58	64	mmu:13714	ETS domain-containing protein Elk-4
Abcb6	181.439	129.369	0.487992	0.103437	184	164	193	121	75	123	mmu:74104	ATP-binding cassette sub-family B member 6, mitochondrial
Abcb7	273.723	347.446	-0.344074	0.805127	310	253	256	215	291	347	mmu:11306	ATP-binding cassette sub-family B member 7, mitochondrial
Abcb4	219.075	206.621	0.0844374	0.999607	241	208	205	145	171	189	mmu:18670	Multidrug resistance protein 3
Osbpl11	170.662	151.715	0.169777	0.972308	219	138	159	150	108	110	mmu:106326	Oxysterol-binding protein-related protein 11
Abcb8	570.796	573.392	-0.00654599	0.992516	580	501	623	530	403	465	mmu:74610	ATP-binding cassette sub-family B member 8, mitochondrial
Osbpl10	13.976	16.262	-0.218549	1	12	16	13	12	12	16	mmu:74486	Oxysterol-binding protein
Abcb9	72.6394	63.4685	0.194711	0.966594	74	55	89	60	51	42	mmu:56325	ATP-binding cassette sub-family B member 9
Gm4353	4.11664	2.91817	0.496407	1	2	4	6	2	3	2		nucleoporin 35 pseudogene
Chid1	246.015	257.999	-0.0686179	0.985648	267	226	242	180	179	280	mmu:68038	Chitinase domain-containing protein 1
Abcc3	17.9458	9.65567	0.894198	0.708791	28	13	14	9	9	5	mmu:76408	Canalicular multispecific organic anion transporter 2
Abcc4	99.1572	90.0047	0.139717	1	105	83	109	67	76	76	mmu:239273	Abcc4 protein
Abcc1	397.076	296.442	0.421663	0.831363	386	391	401	271	247	196	mmu:17250	ATP-binding cassette, sub-family C (CFTR/MRP), member 1
Abcc8	228.489	270.404	-0.242991	0.943288	197	218	261	205	188	274	mmu:20927	ATP-binding cassette, sub-family C (CFTR/MRP), member 8
Abcc5	391.924	532.869	-0.443205	0.850257	386	388	389	314	462	531	mmu:27416	Multidrug resistance-associated protein 5
Abcc9	1729.19	2136	-0.304814	0.829973	1869	1560	1740	1909	1603	1682	mmu:20928	Hemi ATP-binding cassette protein SUR2A-55
Gm6981	1.04753	0.362973	1.52906	1	0	1	2	0	0	1	mmu:629557	glyceraldehyde-3-phosphate dehydrogenase pseudogene
Gm6984	16.2677	13.7083	0.246962	1	19	13	17	13	7	14		chromobox homolog 3 pseudogene
Gm6988	97.6079	145.295	-0.573916	0.197656	111	91	90	94	101	166	mmu:629595	predicted gene 6988
Gm18448	3.36716	9.96144	-1.56482	0.714825	3	3	4	6	2	18		crumbs homolog 1 pseudogene
Gm18446	4.50738	3.2527	0.470651	1	4	7	2	3	2	3		tumor susceptibility gene 101 pseudogene
Ankra2	86.6274	102.638	-0.244663	0.973436	93	85	80	54	109	85	mmu:68558	Ankyrin repeat family A protein 2
Abr	239.282	200.471	0.255319	0.937596	251	196	270	189	150	147	mmu:109934	Active breakpoint cluster region-related protein
Wdhd1	15.4231	9.34803	0.72236	0.938762	17	15	14	4	13	5	mmu:218973	WD repeat and HMG-box DNA-binding protein 1
Chic2	48.6521	44.0532	0.143256	1	52	39	55	39	38	29	mmu:74277	Cysteine-rich hydrophobic domain-containing protein 2
Chic1	9.59167	12.6591	-0.400327	0.960283	7	11	10	8	15	7	mmu:12212	Cysteine-rich hydrophobic domain 1
Rrs1	135.763	124.879	0.120558	0.979671	148	130	127	128	98	74	mmu:59014	MKIAA0112 protein
Plk5	9.63725	8.50681	0.180004	0.960992	9	6	14	5	11	4	mmu:216166	Inactive serine/threonine-protein kinase PLK5
Gm6990	5.6069	9.26272	-0.724234	1	7	4	6	7	10	5		macrophage migration inhibitory factor, pseudogene 9
Plk3	28.0208	17.6983	0.662888	0.882959	28	37	17	12	16	15	mmu:12795	Serine/threonine-protein kinase PLK3
Ace	443.018	220.433	1.00702	0.765823	538	367	430	339	70	127	mmu:11421	Angiotensin-converting enzyme
Plk4	12.1599	12.2833	-0.0145663	0.978507	20	4	14	9	10	11	mmu:20873	Serine/threonine-protein kinase PLK4
Acd	68.1183	56.1087	0.279817	1	63	65	74	51	35	52	mmu:497652	Adrenocortical dysplasia protein
Gm4332	121.781	139.809	-0.199163	0.969745	130	101	134	91	90	168	mmu:100043278	ribosomal protein S20 pseudogene
Plk1	7.33042	4.54528	0.689526	1	8	6	8	5	3	3	mmu:18817	Polo like kinase
Plk2	188.314	194.259	-0.044847	0.988522	200	174	188	113	209	145	mmu:20620	Serine/threonine-protein kinase PLK2
Trbc2	0	1.99009	-20	1	0	0	0	3	0	2		T cell receptor beta, constant 2
Trbc1	0.974042	1.17576	-0.271543	1	2	1	0	0	1	2		T cell receptor beta, constant region 1
Gm4335	1.8618	3.22273	-0.791588	1	4	0	2	1	3	4		glyceraldehyde-3-phosphate dehydrogenase pseudogene
Bmpr1a	504.661	538.968	-0.0948842	0.98892	557	485	464	344	441	539	mmu:12166	Bone morphogenetic protein receptor type-1A
Cyb561a3	96.1376	105.517	-0.134301	1	104	82	102	89	81	87	mmu:225912	Cytochrome b ascorbate-dependent protein 3
Ell2	88.1074	97.1388	-0.140784	0.977482	108	70	88	70	60	112	mmu:192657	Ell2 protein
Ell3	2.27648	2.85976	-0.329086	1	3	1	3	1	3	3	mmu:269344	RNA polymerase II elongation factor ELL3
Abca1	274.115	198.433	0.466131	0.0103447	332	211	285	136	158	193	mmu:11303	ATP-binding cassette sub-family A member 1
Abca2	496.407	353.249	0.490839	0.885963	461	468	544	371	232	255	mmu:11305	ATP-binding cassette, sub-family A (ABC1), member 2
Acr	5.80982	4.21075	0.464417	1	5	7	5	4	4	2	mmu:11434	Acrosin
Abca5	43.8761	65.0751	-0.56867	0.509304	40	50	39	49	56	53	mmu:217265	ATP-binding cassette sub-family A member 5
Abca6	110.733	101.107	0.1312	0.981014	165	92	80	74	103	65	mmu:76184	Putative uncharacterized protein
Abca3	155.168	119.778	0.373466	0.618998	151	140	171	107	91	93	mmu:27410	Putative uncharacterized protein
Abca4	9.57656	31.5078	-1.71813	0.999999	13	8	8	27	27	22	mmu:11304	Retinal-specific ATP-binding cassette transporter
Abca9	176.84	128.089	0.465299	0.700998	226	163	143	125	91	95	mmu:217262	Putative uncharacterized protein
Abca7	145.012	149.232	-0.0413822	0.986425	132	129	170	116	119	129	mmu:27403	Abca7 protein
Ada	7.46625	10.4954	-0.491296	0.936422	9	10	3	5	13	7	mmu:11486	Adenosine deaminase
Adc	9.76668	7.6087	0.360218	1	9	9	11	8	7	3	mmu:73748	Acidic amino acid decarboxylase GADL1
Glcci1	38.8872	46.1726	-0.247742	0.97125	60	29	30	38	38	36	mmu:170772	Glucocorticoid-induced transcript 1 protein
Pllp	2.69117	0.725945	1.8903	1	2	2	4	0	0	2	mmu:67801	Plasmolipin
4933433G19Rik	23.9521	16.0158	0.580657	1	30	22	20	14	12	13	mmu:71226	RIKEN cDNA 4933433G19 gene
Rrp12	232.002	105.737	1.13365	0.000142617	228	256	201	89	71	100	mmu:107094	Putative uncharacterized protein
Adk	1001.91	1279.08	-0.352356	0.243439	1151	915	935	876	961	1316	mmu:11534	Adenosine kinase
Adm	43.142	37.339	0.208411	0.963724	55	38	37	47	18	26	mmu:11535	ADM
Rrp15	58.6609	67.4324	-0.201043	1	60	45	71	56	45	65	mmu:67223	RRP15-like protein
6430590A07Rik	0.930898	2.04696	-1.13679	1	2	0	1	1	2	2	mmu:619719	RIKEN cDNA 6430590A07 gene
Ado	151.996	133.097	0.191554	1	170	137	148	122	88	116	mmu:211488	2-aminoethanethiol dioxygenase
Nup85	124.229	140.849	-0.181146	0.972666	126	100	146	95	116	134	mmu:445007	Nuclear pore complex protein Nup85
Aen	215.344	202.938	0.0856097	0.986055	247	212	184	166	127	209	mmu:68048	Apoptosis-enhancing nuclease
Nup88	332.964	386.032	-0.213353	0.977634	378	295	325	254	358	325	mmu:19069	Nuclear pore complex protein Nup88
Aes	5462.74	5459.56	0.000838771	0.999023	5710	4604	6036	4882	3409	5149	mmu:14797	Aes protein
Diras2	2.28288	3.28114	-0.523341	1	4	2	1	2	3	3	mmu:68203	Putative uncharacterized protein
Irak1bp1	28.6409	37.778	-0.399469	1	37	28	21	26	33	33	mmu:65099	Interleukin-1 receptor-associated kinase 1 binding protein 1, isoform CRA_b
Nup93	108.321	117.49	-0.117229	0.988256	116	103	104	92	104	88	mmu:71805	Putative uncharacterized protein
Lmbr1	123.475	161.277	-0.385323	0.689504	143	97	132	102	125	171	mmu:56873	Limb region 1 protein
Gm4366	255.931	239.524	0.0955838	0.986221	274	229	262	222	147	220		eukaryotic translation elongation factor 1 gamma pseudogene
C530008M17Rik	7.36077	7.59432	-0.0450642	1	6	5	11	6	4	9	mmu:320827	RIKEN cDNA C530008M17 gene
Ep300	269.547	214.936	0.326633	0.828453	312	220	279	209	161	150	mmu:328572	Histone acetyltransferase p300
Gemin6	26.5506	32.9863	-0.31312	1	31	21	28	18	25	39	mmu:67242	Gem-associated protein 6
Gemin7	178.366	158.056	0.174402	0.975481	208	152	176	127	92	174	mmu:69731	Gem-associated protein 7
Nup98	166.971	160.448	0.0574914	1	201	138	164	127	107	162	mmu:269966	Nup98 protein
Gemin4	40.2676	37.3882	0.107039	1	33	38	48	30	30	31	mmu:276919	Protein Gemin4
Rrp36	102.729	106.053	-0.0459481	1	103	102	100	84	78	98	mmu:224823	Ribosomal RNA processing protein 36 homolog
Gemin5	86.6818	67.7783	0.354906	1	98	75	87	53	51	62	mmu:216766	Gem-associated protein 5
Gemin8	12.7687	16.5794	-0.376779	1	14	13	11	10	17	13	mmu:237221	Gem-associated protein 8
Tbccd1	65.4768	82.7953	-0.338566	0.933771	72	58	66	43	76	84	mmu:70573	TBCC domain-containing protein 1
Nfib	880.786	975.747	-0.147715	0.969777	1018	819	800	689	737	975	mmu:18028	Nuclear factor I/B
Nfia	282.312	297.457	-0.0753927	0.99164	344	256	248	248	224	254	mmu:18027	Nuclear factor 1 A-type
Acvrl1	283.883	178.728	0.667528	0.480489	316	222	316	206	93	138	mmu:11482	Serine/threonine-protein kinase receptor R3
Nfic	722.609	438.034	0.72217	0.849311	683	631	838	509	313	228	mmu:18029	Nuclear factor 1 C-type
Rrp1b	73.2888	59.7213	0.295348	1	66	71	80	48	41	58	mmu:72462	Ribosomal RNA-processing protein 1 homolog B
Aga	154.982	171.263	-0.144117	1	184	125	158	131	116	176	mmu:11593	Aspartylglucosaminidase, isoform CRA_b
Ankrd9	371.13	326.768	0.183656	0.993367	463	282	378	412	167	215	mmu:74251	Ankyrin repeat domain-containing protein 9
Agk	89.3553	108.599	-0.281389	0.939109	94	87	85	68	93	105	mmu:69923	Acylglycerol kinase, mitochondrial
Agl	1645.22	1767.38	-0.103338	0.958635	1889	1431	1617	1483	1206	1653	mmu:77559	Protein Agl
Elp2	203.624	233.871	-0.199805	0.949458	208	202	195	158	196	218	mmu:58523	Elongator complex protein 2
Ankrd2	6.77746	0.362973	4.22281	1	6	7	7	0	0	1	mmu:56642	Ankyrin repeat domain-containing protein 2
Elp4	50.3469	55.8977	-0.150885	1	62	48	41	39	49	48	mmu:77766	Elongator complex protein 4
Ankrd1	8725.23	6022.63	0.5348	0.998979	8037	10673	6858	3373	5148	6297	mmu:107765	Ankyrin repeat domain-containing protein 1
Elp3	225.015	282.419	-0.327818	1	231	213	226	209	215	269	mmu:74195	Elongator complex protein 3
Elp6	17.7603	22.6536	-0.351086	1	16	14	23	22	12	22	mmu:72341	Elongator complex protein 6
Ankrd6	15.6157	18.1765	-0.21908	0.994031	15	10	22	11	18	15	mmu:140577	Ankyrin repeat domain-containing protein 6
Elp5	222.47	227.459	-0.0319921	0.986482	240	216	207	147	163	254	mmu:54351	Elongator complex protein 5
Agt	10.3045	22.5698	-1.13112	0.739412	17	5	10	28	7	21	mmu:11606	Angiotensinogen
A930024E05Rik	3.67161	3.2527	0.174774	1	5	4	2	3	2	3	mmu:109202	Putative uncharacterized protein
Gemin2	43.6325	62.1239	-0.509746	0.799517	44	40	46	39	58	54	mmu:66603	Sip1 protein
Plp2	150.497	144.64	0.0572706	1	172	135	144	124	90	143	mmu:18824	Proteolipid protein 2
Plp1	25.2634	45.0647	-0.834949	0.223492	34	17	26	27	41	42	mmu:18823	Myelin proteolipid protein
Ripply3	37.54	30.5311	0.298148	0.945704	52	22	41	20	33	20	mmu:170765	Protein ripply3
Ahr	55.6046	41.965	0.406019	1	60	44	63	40	30	32	mmu:11622	Aryl hydrocarbon receptor
Hist1h3d	1.30244	2.16378	-0.732339	0.979999	1	0	3	3	2	0	mmu:319149	histone cluster 1, H3d
Fam58b	94.0072	101.418	-0.109466	0.978488	92	100	86	68	73	110	mmu:69109	Cyclin M
Hist1h3e	2.27648	2.74447	-0.269723	1	3	1	3	2	1	4	mmu:319151	histone cluster 1, H3e
Hist1h3i	3.33681	5.26969	-0.659249	1	5	4	1	2	5	6	mmu:319153	histone cluster 1, H3i
Hist1h3f	3.33681	2.35153	0.504872	1	5	4	1	0	2	4	mmu:260423	Histone H3
Hist1h3g	2.82944	3.61414	-0.353135	0.943218	5	0	4	0	4	5	mmu:97908	Histone H3.1
Pls3	408.241	351.038	0.217795	0.873534	506	364	358	263	275	321	mmu:102866	Plastin-3
Nfix	669.47	440.436	0.604088	0.977155	610	571	812	545	283	230	mmu:18032	Nuclear factor 1 X-type
Ak1	3896.11	4630.39	-0.249098	0.150566	4183	3487	3977	3751	3098	4563	mmu:11636	Adenylate kinase isoenzyme 1
Cfl1	995.124	978.315	0.0245768	0.993785	1234	844	921	743	701	964	mmu:12631	Cofilin-1
Ak3	918.411	835.452	0.136583	0.971569	1018	853	874	675	552	834	mmu:56248	GTP:AMP phosphotransferase AK3, mitochondrial
Ak2	339.368	423.262	-0.3187	0.226778	413	287	322	297	344	395	mmu:11637	Adenylate kinase 2, mitochondrial
Cfl2	1936.36	2207.8	-0.189256	0.99381	2189	1800	1803	1367	1787	2281	mmu:12632	Cofilin-2
Aip	378.773	392.786	-0.0524094	1	401	321	412	302	299	361	mmu:11632	AH receptor-interacting protein
Ak5	0.755881	0	20	1	0	2	0	0	0	0	mmu:229949	Adenylate kinase isoenzyme 5
Ak4	200.6	287.069	-0.51708	0.00420468	206	169	225	257	207	236	mmu:11639	Adenylate kinase 4, mitochondrial
E130119H09Rik	17.626	36.0216	-1.03116	0.0601621	12	23	16	27	33	27	mmu:78550	RIKEN cDNA E130119H09 gene
Gm6937	1.72352	3.73096	-1.11418	1	1	2	2	2	4	3		ribosomal protein L15 pseudogene
Ak6	102.098	122.003	-0.256966	0.959828	139	87	83	87	105	105	mmu:102216272	Adenylate kinase isoenzyme 6
Fam57a	25.5462	17.4821	0.547233	1	31	21	25	16	15	11	mmu:116972	Protein FAM57A
Fam57b	58.4556	52.5955	0.152402	1	60	48	67	48	30	52	mmu:68952	Protein FAM57B
6430571L13Rik	22.7903	41.2292	-0.855249	0.501841	24	21	23	47	21	33	mmu:235599	6430571L13Rik protein
Gm6900	13.4319	13.6059	-0.0185674	1	13	12	15	13	10	10	mmu:628596	eukaryotic translation initiation factor 1 pseudogene
Hist1h1c	495.509	516.764	-0.0605941	0.994555	418	558	478	426	452	369	mmu:50708	Histone H1.2
Hist1h1d	3.82499	3.42639	0.158765	1	2	5	4	3	4	1	mmu:14957	Histone H1.3
Hist1h1e	31.3495	30.5167	0.0388438	0.981087	25	34	33	18	30	26	mmu:50709	Histone H1.4
Angel2	205.961	211.753	-0.0400079	0.986733	217	194	203	138	193	184	mmu:52477	Protein angel homolog 2
Angel1	44.4316	40.7008	0.12653	1	54	36	44	37	30	32	mmu:68737	Protein angel homolog 1
Vsig10	73.0973	47.5123	0.621517	0.316723	83	50	88	45	32	39	mmu:231668	V-set and immunoglobulin domain-containing protein 10
9330136K24Rik	4.20293	3.67255	0.194615	1	2	6	4	1	4	4	mmu:319870	RIKEN cDNA 9330136K24 gene
Pdlim3	135.544	92.6226	0.549322	0.58242	189	90	135	74	68	85	mmu:53318	PDZ and LIM domain protein 3
Pdlim2	58.645	58.7398	-0.00232919	0.983297	71	54	51	62	37	44	mmu:213019	PDZ and LIM domain protein 2
Pdlim1	355.534	378.674	-0.0909682	0.986086	433	314	322	256	297	378	mmu:54132	PDZ and LIM domain protein 1
Pdlim7	323.01	288.889	0.161064	0.976787	368	242	364	219	195	300	mmu:67399	PDZ and LIM domain protein 7
Gm6969	50.3732	50.1653	0.00596583	1	51	47	52	38	38	47	mmu:629383	cytochrome c oxidase subunit VIIa polypeptide 2-like pseudogene
Pdlim5	5337.65	4129.3	0.370307	8.52082e-08	6091	4714	5199	3023	2992	4159	mmu:56376	ENH isoform 1b
Pdlim4	91.8574	90.8237	0.0163275	0.986633	115	62	102	79	69	73	mmu:30794	PDZ and LIM domain protein 4
A930007A09Rik	3.70835	1.65556	1.16346	1	4	4	3	2	1	1	mmu:432999	RIKEN cDNA A930007A09 gene
Rrp7a	188.102	193.604	-0.0415901	0.985896	184	171	205	164	117	198	mmu:74778	Kidney highly expressed protein 1
Gm6977	3.78824	1.99009	0.928695	1	3	5	3	3	0	2		ferritin heavy chain 1 pseudogene
Amt	34.7792	36.9111	-0.0858325	1	41	34	29	29	21	42	mmu:434437	Aminomethyltransferase, mitochondrial
Gm6978	9.85297	5.096	0.951193	1	9	11	9	2	3	8	mmu:629480	predicted gene 6978
Fam53a	216.322	164.278	0.397039	0.568025	221	197	227	163	106	132	mmu:74504	Protein Fam53a
Fam53b	196.879	157.201	0.324699	0.944898	212	181	195	171	86	128	mmu:77938	Protein FAM53B
Osbp2	174.498	129.553	0.429667	0.952184	136	164	215	124	96	94	mmu:74309	Oxysterol-binding protein 2
Fam53c	157.897	140.431	0.169124	0.991021	189	127	160	128	89	128	mmu:66306	Putative uncharacterized protein
Ang	13.6046	17.6239	-0.373443	0.94458	23	9	10	6	15	23	mmu:11727	Angiogenin
Pltp	244.422	140.165	0.802249	0.0608916	311	180	250	156	88	96	mmu:18830	Phospholipid transfer protein
Ank	1404.66	1278.48	0.135797	0.415603	1554	1196	1462	1047	931	1153	mmu:11732	Progressive ankylosis
9130008F23Rik	4.83578	3.94867	0.29238	1	3	6	5	1	3	6	mmu:71583	9130008F23Rik protein
Osbpl1a	451.482	489.047	-0.115307	0.981887	561	381	419	354	361	489	mmu:64291	Oxysterol-binding protein-related protein 1
D930015E06Rik	151.784	136.913	0.148753	0.981409	164	158	129	116	90	131	mmu:229473	Transmembrane protein 131-like
Nfs1	805.024	932.703	-0.212387	0.0132945	888	706	817	687	715	886	mmu:18041	Cysteine desulfurase, mitochondrial
C1d	234.043	302.364	-0.369514	0.330814	271	208	223	203	223	321	mmu:57316	Nuclear nucleic acid-binding protein C1D
Bod1l	218	216.06	0.012897	0.987372	265	188	203	165	191	167	mmu:665775	Protein Bod1l
C1s	215.573	200.018	0.108047	0.983871	307	152	199	148	164	176	mmu:50908	Protein C1s1
3110002H16Rik	168.303	229.893	-0.4499	0.182126	180	151	172	165	204	189	mmu:76482	Protein 3110002H16Rik
Dpagt1	156.13	139.28	0.164765	0.994064	158	145	162	93	116	132	mmu:13478	UDP-N-acetylglucosamine--dolichyl-phosphate N-acetylglucosaminephosphotransferase
Itih5	84.0828	52.5059	0.679331	0.643526	122	74	59	47	38	43	mmu:209378	Inter-alpha-trypsin inhibitor heavy chain H5
Itih4	11.6109	2.97811	1.96301	0.198548	17	12	6	6	1	0	mmu:16427	Inter alpha-trypsin inhibitor, heavy chain 4
Itih2	4.15107	1.23417	1.74994	0.767257	9	3	1	1	1	1	mmu:16425	Inter-alpha-trypsin inhibitor heavy chain H2
Hist1h4i	25.0387	21.1164	0.245796	0.968604	21	24	29	25	9	18	mmu:319158	histone cluster 1, H4i
Apc	358.575	343.946	0.060095	0.988701	367	305	400	246	280	315	mmu:11789	Adenomatosis polyposis coli
Mpc1-ps	1901.14	1901.34	-0.000152491	0.997024	2337	1645	1741	1303	1461	1915	mmu:100041649	mitochondrial pyruvate carrier 1, pseudogene
Hist1h4h	116.571	112.3	0.0538549	0.990084	106	115	124	98	82	94	mmu:69386	Histone H4
Hk1os	1.7883	0	20	1	6	0	0	0	0	0	mmu:70162	hexokinase 1, opposite strand
Enox1	5.41037	5.47336	-0.0166988	1	10	2	5	4	6	3	mmu:239188	Ecto-NOX disulfide-thiol exchanger 1
App	1094.2	553.696	0.982715	0.179411	1260	920	1108	736	255	355	mmu:11820	Amyloid beta A4 protein
Enox2	69.0677	62.9413	0.134004	0.979016	83	73	50	48	53	52	mmu:209224	Putative uncharacterized protein
Abcb10	339.669	319.804	0.0869406	1	371	297	349	263	233	287	mmu:56199	ATP-binding cassette sub-family B member 10, mitochondrial
Fnip1	339.708	378.187	-0.154801	0.965793	389	321	306	279	301	345	mmu:216742	Folliculin-interacting protein 1
AU021063	2.90933	3.28114	-0.17351	1	4	1	4	2	3	3	mmu:105968	expressed sequence AU021063
Fnip2	132.84	225.474	-0.763272	0.897632	137	146	110	111	156	299	mmu:329679	Fnip2 protein
Nfu1	285.358	375.802	-0.397199	0.0518305	319	251	285	254	282	391	mmu:56748	NFU1 iron-sulfur cluster scaffold homolog, mitochondrial
Fbxl12os	5.70829	7.24266	-0.34346	0.925673	1	9	6	2	11	4	mmu:66662	F-box and leucine-rich repeat protein 12, opposite strand
Cyp1b1	39.8675	30.8984	0.367684	1	53	38	29	24	22	30	mmu:13078	Putative uncharacterized protein
Gsap	30.5979	28.2646	0.114437	0.967227	44	25	24	12	29	28	mmu:212167	Gamma-secretase-activating protein
Aqr	186.206	176.064	0.0808002	1	218	156	186	139	145	144	mmu:11834	Intron-binding protein aquarius
C4b	69.8917	46.4017	0.590945	0.4975	95	48	70	33	44	35	mmu:12268	Complement component 4B (Childo blood group)
Tram1l1	3.7515	1.23417	1.60392	1	4	5	2	1	1	1	mmu:229801	Translocating chain-associated membrane protein 1-like 1
C4a	3.07551	4.26762	-0.472608	1	3	4	2	2	6	2	mmu:625018	C4a protein
Arc	10.0367	7.66558	0.388819	0.937885	4	11	14	6	9	3	mmu:11838	Activity-regulated cytoskeleton-associated protein
Cyp1a1	47.7098	40.7412	0.227796	0.982676	18	27	96	55	10	36	mmu:13076	Cytochrome P450 1A1
Hnrnpr	306.599	312.5	-0.0275009	1	359	273	288	249	221	298	mmu:74326	Protein Hnrnpr
Pcdhb16	8.52902	7.8833	0.113581	1	13	7	6	5	8	6	mmu:93887	Protocadherin beta 16
Pcdhb17	30.6113	28.067	0.125189	1	31	22	39	22	20	27	mmu:93885	Protocadherin beta-14
Pcdhb18	6.95248	6.70753	0.0517459	1	8	5	8	5	7	4	mmu:93889	Putative uncharacterized protein
Hnrnpu	1490.49	1539.35	-0.0465314	0.991754	1657	1372	1428	1143	1162	1474	mmu:51810	Protein Gm28062
Pcdhb19	8.23097	12.9668	-0.655686	1	12	7	6	13	11	7	mmu:93890	Putative uncharacterized protein
BC030307	23.4143	32.2716	-0.462877	0.917077	22	26	21	14	32	33	mmu:103220	Protein BC030307
Pcdhb12	3.92652	5.35807	-0.448465	1	6	3	3	5	4	4	mmu:93883	Protocadherin beta 12
Pcdhb13	3.92652	0.449819	3.12583	1	6	3	3	0	1	0	mmu:93884	Protocadherin beta 13
Gse1	155.455	150.279	0.0488605	0.993662	162	125	179	120	120	126	mmu:382034	Genetic suppressor element 1
Pcdhb14	17.8467	10.481	0.767885	0.841059	26	9	20	3	10	13	mmu:93885	Protocadherin beta-14
Asl	37.3864	29.6532	0.334324	0.996072	35	35	41	32	19	21	mmu:109900	Argininosuccinate lyase
Pcdhb11	3.37356	2.43837	0.468351	1	4	4	2	0	3	3	mmu:93882	Putative uncharacterized protein
LOC102638584	2.74071	3.19429	-0.220946	1	3	4	1	2	2	4	mmu:102638584	uncharacterized LOC102638584
LOC102638585	13.7299	20.0183	-0.543993	0.9203	14	12	15	7	21	21	mmu:102638585	uncharacterized LOC102638585
Fam219aos	5.35199	3.78937	0.498119	1	6	5	5	3	4	2	mmu:76992	family with sequence similarity 219, member A, opposite strand
Hnrnpc	736.249	902.857	-0.294303	0.975689	894	638	683	552	692	989	mmu:15381	Putative uncharacterized protein
Hnrnpd	295.574	266.81	0.147708	0.969584	344	253	291	236	201	212	mmu:11991	Heterogeneous nuclear ribonucleoprotein D0
Hnrnpf	433.355	412.51	0.0711211	0.998808	515	364	425	316	291	409	mmu:98758	Heterogeneous nuclear ribonucleoprotein F
Atm	100.116	115.684	-0.208524	0.968493	93	95	109	80	108	92	mmu:11920	Ataxia telangiectasia mutated homolog (Human)
Paics	1049.63	1173.7	-0.161184	0.960193	1266	924	965	859	946	1064	mmu:67054	Multifunctional protein ADE2
Hnrnpk	1074.58	1128.02	-0.0700233	0.992771	1270	978	975	837	928	986	mmu:15387	Heterogeneous nuclear ribonucleoprotein K
Pcdhb20	22.8815	20.0798	0.188436	0.972954	28	11	31	14	17	18	mmu:93891	Protein Pcdhb20
Hnrnpl	741.108	703.164	0.0758221	0.987531	872	631	725	591	523	603	mmu:15388	Heterogeneous nuclear ribonucleoprotein L
Atr	82.8976	104.35	-0.332031	1	104	70	76	72	79	106	mmu:245000	Serine/threonine-protein kinase ATR
Pcdhb21	3.44065	1.23417	1.47914	1	1	3	6	1	1	1	mmu:93892	Putative uncharacterized protein
Hnrnpm	678.709	716.626	-0.0784269	1	730	608	691	579	498	685	mmu:76936	Heterogeneous nuclear ribonucleoprotein M
Pcdhb22	14.9525	12.6463	0.241671	1	16	11	18	9	10	12	mmu:93893	Pcdhb22 protein
Rsf1	124.485	137.411	-0.142521	1	134	105	134	96	105	137	mmu:233532	Protein Rsf1
Gsg2	5.2785	2.91817	0.855066	1	8	5	3	2	3	2	mmu:14841	Germ cell-specific gene 2
Auh	537.262	520.436	0.0459047	0.991416	513	497	587	453	380	437	mmu:11992	Methylglutaconyl-CoA hydratase, mitochondrial
Tyk2	131.281	123.051	0.0934	1	148	127	117	94	104	101	mmu:54721	Non-receptor tyrosine-protein kinase TYK2
C8g	30.179	33.771	-0.16224	1	26	31	32	24	30	28	mmu:69379	Complement component C8 gamma chain
Nfx1	278.727	287.066	-0.0425281	1	314	256	264	211	217	277	mmu:74164	Transcriptional repressor NF-X1
BC030336	147	151.939	-0.047675	0.986106	184	134	124	101	131	139	mmu:233812	Uncharacterized protein C16orf52 homolog
Rsl24d1	179.676	206.945	-0.203849	0.955911	207	166	165	138	146	229	mmu:225215	Probable ribosome biogenesis protein RLP24
Nfyb	82.6596	105.019	-0.345401	0.901136	114	73	63	74	77	108	mmu:18045	Nuclear transcription factor Y subunit beta
A230072C01Rik	19.3001	23.6951	-0.295982	0.950885	22	16	20	12	14	34	mmu:320742	RIKEN cDNA A230072C01 gene
Deptor	124.1	121.004	0.0364517	1	148	108	117	88	97	111	mmu:97998	Depdc6-001
Nfya	114.226	100.493	0.184788	1	144	93	108	85	76	84	mmu:18044	Nuclear transcription factor Y subunit alpha
Nfyc	306.184	366.428	-0.259129	0.877219	385	270	267	259	271	373	mmu:18046	Nuclear transcription factor Y subunit gamma
Lmcd1	276.131	268.376	0.0410937	0.989295	278	235	312	190	204	266	mmu:30937	LIM and cysteine-rich domains 1
5530601H04Rik	9.78192	13.7383	-0.490012	1	13	5	12	15	6	13	mmu:71445	RIKEN cDNA 5530601H04 gene
Abcb1a	168.901	146.595	0.204341	0.982105	244	134	136	158	98	99	mmu:18671	Multidrug resistance protein 1A
Abcb1b	51.8379	65.2188	-0.331282	0.995481	52	43	60	47	59	52	mmu:18669	MCG1177
Sec14l1	713.119	562.447	0.342425	0.042708	829	613	700	496	350	540	mmu:74136	Protein Sec14l1
Sec14l2	7.37356	3.36798	1.13048	1	8	7	7	2	4	2	mmu:67815	SEC14-like protein 2
Sec14l5	39.6452	25.3467	0.645345	0.875162	32	46	38	15	31	14	mmu:665119	Protein Sec14l5
Emc2	724.985	902.668	-0.316244	0.963256	891	677	608	569	716	939	mmu:66736	MKIAA0103 protein
Emc1	411.5	359.047	0.196721	0.981373	392	389	441	335	277	257	mmu:230866	C230096C10Rik protein
Emc4	302.677	333.801	-0.141206	0.968286	337	272	297	230	245	349	mmu:68032	ER membrane protein complex subunit 4
Tmub1	62.1096	47.0227	0.401458	0.931342	69	55	62	50	23	43	mmu:64295	Transmembrane and ubiquitin-like domain-containing protein 1
Emc3	430.039	472.029	-0.134407	1	510	376	406	347	362	449	mmu:66087	ER membrane protein complex subunit 3
Emc6	335.736	376.175	-0.164078	0.967026	389	291	328	247	291	389	mmu:66048	ER membrane protein complex subunit 6
Emc8	140.711	125.983	0.159515	1	150	130	140	113	79	118	mmu:18117	ER membrane protein complex subunit 8
Emc7	392.854	430.455	-0.131872	0.983773	511	322	355	311	338	406	mmu:73024	Uncharacterized protein
Tmub2	186.994	186.802	0.00148676	1	198	165	196	161	141	153	mmu:72053	Transmembrane and ubiquitin-like domain-containing protein 2
Emc9	174.277	244.779	-0.490093	0.999999	167	162	189	199	177	224	mmu:85308	ER membrane protein complex subunit 9
AU021092	40.8655	34.7333	0.234565	1	52	37	34	29	21	36	mmu:239691	UPF0764 protein C16orf89 homolog
Axl	633.598	444.263	0.512154	0.927494	846	476	602	483	281	315	mmu:26362	Tyrosine-protein kinase receptor UFO
Prkcdbp	174.325	142.65	0.289298	0.882711	226	128	175	126	95	129	mmu:109042	Protein kinase C delta-binding protein
Aarsd1	254.963	280.08	-0.135555	0.980485	271	204	290	233	197	257	mmu:69684	Alanyl-tRNA editing protein Aarsd1
Emcn	322.772	321.289	0.00664054	0.989921	420	273	282	206	255	330	mmu:59308	Putative uncharacterized protein
LOC102638538	3.06271	1.96012	0.643869	0.974727	1	2	6	1	1	3	mmu:102638538	protein argonaute 12-like
Eme2	60.727	79.0042	-0.379591	0.855247	49	68	61	67	58	68	mmu:193838	Probable crossover junction endonuclease EME2
Eme1	9.94566	10.7901	-0.117576	0.964332	10	14	5	11	4	12	mmu:268465	Crossover junction endonuclease EME1
Tymp	145.964	146.844	-0.00867351	0.985751	134	145	153	97	121	142	mmu:72962	Thymidine phosphorylase
Tyms	14.5698	17.627	-0.274807	0.971337	22	15	7	12	11	21	mmu:22171	Thymidylate synthase, isoform CRA_b
Rpl26-ps6	2.53779	1.08892	1.22068	0.94947	5	1	2	0	0	3		ribosomal protein L26, pseudogene 6
2310010J17Rik	12.0064	15.7113	-0.387992	1	13	10	13	15	12	11	mmu:78329	RIKEN cDNA 2310010J17 gene
Rsl1	25.73	27.5717	-0.0997365	1	26	21	30	20	24	23	mmu:380855	Regulator of sex limited protein 1
Gm4285	17.2569	13.1701	0.389904	1	15	17	19	10	7	16	mmu:100043189	predicted gene 4285
LOC102638510	2.20299	2.61207	-0.245728	0.911256	5	1	1	0	5	1	mmu:102638510	uncharacterized LOC102638510
Rccd1	33.6301	62.0309	-0.883234	0.658953	37	35	28	27	65	59	mmu:269955	RCC1 domain-containing protein 1
Pmf1	68.3213	59.7213	0.19409	1	71	61	72	48	41	58	mmu:67037	Putative uncharacterized protein
LOC102638513	0.632847	0.812791	-0.361028	1	1	0	1	0	1	1	mmu:102638513	uncharacterized LOC102638513
LOC102638515	4.6696	2.52676	0.886013	1	4	3	7	3	2	1	mmu:102638515	serine/arginine repetitive matrix protein 2-like
LOC102638516	0.675991	2.16225	-1.67746	0.85742	1	1	0	0	4	1	mmu:102638516	uncharacterized LOC102638516
Csf2rb2	9.9888	3.8178	1.38757	0.732718	10	15	4	2	5	2	mmu:12984	Interleukin-3 receptor class 2 subunit beta
Emg1	371.546	434.955	-0.227325	0.926496	404	319	390	292	319	464	mmu:14791	Ribosomal RNA small subunit methyltransferase NEP1
Gm4294	44.3756	65.6001	-0.563933	1	42	40	50	48	46	68	mmu:100043209	ribosomal protein L15 pseudogene
Tom1l2	1045.58	923.411	0.179258	0.983674	1057	916	1148	835	684	727	mmu:216810	TOM1-like protein 2
Tom1l1	101.686	164.713	-0.695834	0.00913609	97	96	109	103	143	157	mmu:71943	TOM1-like protein 1
Nsfl1c	486.148	605.55	-0.316848	0.000119159	551	400	510	448	469	567	mmu:386649	NSFL1 cofactor p47
Tvp23b	160.914	206.295	-0.358425	0.931381	166	123	194	122	166	221	mmu:67510	Golgi apparatus membrane protein TVP23 homolog B
Tvp23a	37.5239	34.1826	0.134551	0.970021	53	38	22	32	21	31	mmu:383103	Protein Tvp23a
Zap70	1.43187	1.14733	0.319626	0.99983	1	3	0	1	0	2	mmu:22637	Tyrosine-protein kinase ZAP-70
Aqp11	3.86813	13.3897	-1.79141	0.283308	2	6	3	17	9	6	mmu:66333	Aquaporin-11
Sdf2l1	26.5034	28.7358	-0.116671	0.962453	22	20	37	19	13	41	mmu:64136	Stromal cell-derived factor 2-like protein 1
Lingo3	24.5681	46.9328	-0.933811	0.0373926	20	20	33	44	26	46	mmu:237403	Leucine-rich repeat and immunoglobulin-like domain-containing nogo receptor-interacting protein 3
Cdadc1	348.619	365.654	-0.0688277	0.988611	401	336	305	236	311	348	mmu:71891	Cytidine and dCMP deaminase domain-containing protein 1
Lingo1	4.55936	2.13381	1.0954	1	7	3	4	1	3	1	mmu:235402	Putative transmembrane protein mV/BamHI#3
Pmel	1.76027	0.449819	1.96838	1	0	2	3	0	1	0	mmu:20431	Melanocyte protein PMEL
Enpep	64.5283	63.866	0.0148851	0.99251	74	61	58	36	55	66	mmu:13809	Glutamyl aminopeptidase
Fundc2	893.431	1149.73	-0.363865	0.00518886	1014	775	891	819	839	1177	mmu:67391	FUN14 domain-containing protein 2
Fundc1	168.203	192.169	-0.192167	1	183	159	160	144	139	190	mmu:72018	FUN14 domain containing 1, isoform CRA_b
Hmg20a	200.587	229.505	-0.194297	0.960741	241	183	178	160	182	221	mmu:66867	High mobility group protein 20A
Hmg20b	232.559	210.519	0.14365	1	267	209	221	185	143	188	mmu:15353	SWI/SNF-related matrix-associated actin-dependent regulator of chromatin subfamily E member 1-related
Donson	27.6325	32.6365	-0.240121	0.969162	28	28	26	22	35	21	mmu:60364	Protein downstream neighbor of Son
Tyw1	79.531	70.4913	0.174073	1	76	69	92	50	55	68	mmu:100929	S-adenosyl-L-methionine-dependent tRNA 4-demethylwyosine synthase
Oscar	3.44705	6.25771	-0.860273	1	2	4	4	5	6	4	mmu:232790	Oscar protein
Bad	130.725	121.694	0.103275	0.984866	162	95	139	97	78	126	mmu:12015	Bcl2-associated agonist of cell death
Arhgap27os3	0.298051	2.85976	-3.26226	1	1	0	0	1	3	3	mmu:653030	Rho GTPase activating protein 27, opposite strand 3
Ctnnbip1	182.463	143.991	0.341628	0.96557	252	137	166	121	72	167	mmu:67087	Beta-catenin-interacting protein 1
Bax	115.593	130.358	-0.173421	1	115	100	130	104	102	112	mmu:12028	Apoptosis regulator BAX
Dennd3	115.388	102.995	0.163924	0.977695	115	103	126	60	84	110	mmu:105841	DENN domain-containing protein 3
Lman1	510.846	532.447	-0.0597506	1	568	467	493	391	397	521	mmu:70361	Protein ERGIC-53
Gm18541	17.9393	18.3218	-0.0304385	1	17	19	17	12	19	13		ADP-ribosylation factor-like 1 pseudogene
Gm4221	3.10586	2.88973	0.104057	1	1	3	5	3	2	2	mmu:100043089	predicted gene 4221
Ptdss1	439.654	439.729	-0.000245527	1	519	397	403	334	329	416	mmu:19210	MKIAA0024 protein
Lman2	705.614	640.306	0.140118	1	794	611	711	522	460	588	mmu:66890	Putative uncharacterized protein
Ngdn	137.599	184.126	-0.420219	1	148	126	137	136	127	192	mmu:68966	Neuroguidin EIF4E binding protein
Ptdss2	183.385	194.765	-0.086857	1	196	165	187	174	132	171	mmu:27388	Phosphatidylserine synthase 2
Clvs1	4.55936	4.763	-0.0630386	1	7	3	4	4	2	6	mmu:74438	Clavesin-1
Smim20	508.145	776.42	-0.611597	3.302e-11	571	438	515	560	564	790	mmu:66278	Protein Smim20
Smim15	121.817	130.742	-0.101998	0.993755	144	106	116	83	108	130	mmu:75616	Small integral membrane protein 15
Smim14	535.121	519.819	0.0418551	1	591	475	536	400	396	477	mmu:68552	Small integral membrane protein 14
Smim13	180.757	230.964	-0.353614	0.810815	229	171	143	165	162	244	mmu:108934	Small integral membrane protein 13
Smim19	235.08	282.973	-0.267512	1	261	208	235	207	206	284	mmu:102032	Small integral membrane protein 19
Bbx	94.1074	118.561	-0.333254	0.967085	109	78	96	84	105	99	mmu:70508	HMG box transcription factor BBX
Rnf113a1	17.3153	10.8015	0.680818	1	19	14	19	7	11	8	mmu:69942	Putative uncharacterized protein
Rab11b	574.778	617.6	-0.103667	0.993491	551	491	672	606	397	506	mmu:19326	RAS oncogene family protein
Ngef	4.31085	0.871201	2.3069	0.728343	7	5	1	1	1	0	mmu:53972	Ephexin-1
Rab11a	483.033	624.172	-0.369821	0.00556145	582	393	481	443	482	608	mmu:53869	Ras-related protein Rab-11A
U2surp	263.817	355.973	-0.432229	0.567464	303	258	227	224	287	365	mmu:67958	U2 snRNP-associated SURP motif-containing protein
Rnf113a2	64.6233	75.0191	-0.215203	0.995676	67	65	60	47	59	79	mmu:66381	Ring finger protein 113A2
Tyw3	30.4316	40.1027	-0.39813	1	35	29	27	30	32	36	mmu:209584	tRNA-yW synthesizing protein 3 homolog (S. cerevisiae)
Tyw5	25.0149	27.9184	-0.158427	0.961995	34	19	23	10	18	43	mmu:68736	tRNA wybutosine-synthesizing protein 5
Gm18537	4.48587	6.95522	-0.632708	1	9	3	2	6	5	6		DENN/MADD domain containing 4C pseudogene
Eml1	485.642	383.561	0.340438	0.967301	463	453	527	390	213	340	mmu:68519	Echinoderm microtubule associated protein-like protein 1
Eml3	101.956	84.2614	0.274996	1	117	96	92	75	63	67	mmu:225898	Echinoderm microtubule-associated protein-like 3
Eml2	182.613	163.283	0.161416	0.984656	170	156	218	180	104	112	mmu:72205	Echinoderm microtubule-associated protein-like 2
Bcr	57.9713	41.0797	0.496914	1	62	54	57	42	31	26	mmu:110279	Bcr protein
Eml5	102.839	128.991	-0.326882	1	120	88	101	96	100	120	mmu:319670	Eml5 protein
Eml4	64.8974	61.2001	0.0846271	1	71	67	55	44	44	63	mmu:78798	EMAP-like protein 4
Eml6	95.3658	87.9363	0.117013	0.994314	115	89	82	72	53	93	mmu:237711	Echinoderm microtubule-associated protein-like 6
Dapk1	263.223	261.878	0.00739531	0.990251	241	238	303	271	175	190	mmu:69635	Putative uncharacterized protein
Dapk2	30.0169	26.0372	0.205199	1	36	28	26	24	12	29	mmu:13143	DAP-kinase-related protein 1 beta isoform
Dapk3	157.658	143.02	0.140579	0.977869	172	138	162	143	92	114	mmu:13144	Death-associated protein kinase 3
B230398E01Rik	6.62408	4.74741	0.480579	1	9	6	5	4	6	1	mmu:109334	RIKEN cDNA B230398E01 gene
Avpr1a	15.6933	11.0507	0.50601	1	22	10	16	11	7	9	mmu:54140	Vasopressin V1a receptor
Gabarap	1116.51	1380.92	-0.306634	0.470708	1316	957	1083	991	978	1442	mmu:56486	Gamma-aminobutyric acid receptor-associated protein
Ngfr	1.04753	2.01853	-0.946307	1	0	1	2	2	1	2	mmu:18053	Nerve growth factor receptor (TNFR superfamily, member 16)
Gm6863	212.248	251.195	-0.243054	0.96949	234	199	201	152	178	295		nascent polypeptide-associated complex alpha polypeptide pseudogene
Gm4202	43.732	28.7835	0.603444	0.930351	76	23	37	34	16	20		tyrosine 3-monooxygenase/tryptophan 5-monooxygenase activation protein, beta polypeptide pseudogene
Stmn1	33.3714	26.6026	0.327042	0.945994	47	22	33	28	20	16	mmu:16765	Stathmin
Gm4204	190.098	206.004	-0.115931	0.989951	227	153	193	167	170	163		nucleosome assembly protein 1-like 1 pseudogene
Rspry1	82.0066	91.9963	-0.165835	0.978621	88	59	100	38	85	104	mmu:67610	Putative uncharacterized protein
Mir24-2	16.3412	16.9295	-0.0510238	1	17	13	19	11	12	19	mmu:723960	microRNA 24-2
Stmn2	62.9479	39.6088	0.668337	1	80	45	66	31	34	31	mmu:20257	Stathmin-2
Stmn3	0.596101	1.26415	-1.08453	0.87387	2	0	0	3	0	0	mmu:20262	Stathmin-3
Rsu1	221.323	230.318	-0.0574687	0.987517	293	188	188	190	167	207	mmu:20163	Ras suppressor protein 1
Stmn4	5.0044	1.59715	1.6477	1	4	3	8	1	1	2	mmu:56471	Stathmin-4
Gm4211	2.05192	3.48327	-0.763464	0.893645	0	1	5	1	6	1	mmu:100043074	predicted gene 4211
Pmm2	226.51	224.131	0.0152359	0.989782	267	224	186	180	161	209	mmu:54128	Phosphomannomutase 2
Pmm1	117.308	124.807	-0.0894009	1	138	105	109	113	78	116	mmu:29858	Phosphomannomutase 1
Gm6877	23.4334	32.2888	-0.462468	0.928606	15	36	16	17	26	37		GTP-binding protein 10 (putative) pseudogene
Gm4217	0.930898	3.2527	-1.80494	1	2	0	1	3	2	3		glyceraldehyde-3-phosphate dehydrogenase pseudogene
Smim12	260.357	230.497	0.175744	0.977426	262	236	278	222	135	210	mmu:80284	Small integral membrane protein 12
Aaas	68.7288	69.2586	-0.0110788	1	74	73	57	52	52	66	mmu:223921	Aladin
Smim11	384.874	510.916	-0.408703	0.765828	453	367	332	353	346	569	mmu:68936	Small integral membrane protein 11
Dnttip2	201.266	231.724	-0.203298	0.966244	249	159	200	148	178	246	mmu:99480	Deoxynucleotidyltransferase terminal-interacting protein 2
Dnttip1	118.975	99.9188	0.25183	0.957657	127	111	117	98	69	76	mmu:76233	Deoxynucleotidyltransferase terminal-interacting protein 1
Manbal	109.524	110.442	-0.0120388	1	135	85	111	92	73	107	mmu:69161	Protein MANBAL
Rpusd4	137.911	149.394	-0.115383	0.979386	146	116	151	105	99	167	mmu:71989	RNA pseudouridylate synthase domain-containing protein 4
Rpusd2	34.0064	32.8475	0.0500228	0.991446	30	30	41	34	21	25	mmu:271842	RNA pseudouridylate synthase domain-containing protein 2
Rpusd3	42.6865	41.9805	0.0240582	1	48	37	43	40	26	37	mmu:101122	RNA pseudouridylate synthase domain-containing protein 3
Lad1	4.26131	24.6566	-2.5326	0.999832	6	3	4	24	17	19	mmu:16763	Ladinin-1
Rpusd1	38.9415	33.7569	0.206126	0.964675	55	26	38	27	32	22	mmu:106707	RNA pseudouridylate synthase domain-containing protein 1
Tigd3	5.94169	2.0485	1.53631	1	7	4	7	4	0	1	mmu:332359	Tigger transposable element-derived protein 3
Tigd2	75.9604	82.8563	-0.125364	0.979333	100	61	69	62	89	46	mmu:68140	Tigger transposable element-derived protein 2
Moap1	31.2289	36.561	-0.227422	1	28	26	39	28	26	36	mmu:64113	Modulator of apoptosis 1
Tigd5	19.6564	19.6361	0.00149095	0.963052	17	20	21	26	8	14	mmu:105734	Tigger transposable element derived 5
Gm4274	2.36277	4.10952	-0.79849	0.882513	3	3	1	2	0	9		predicted gene 4274
Emp1	455.877	260.073	0.809726	0.801061	688	366	336	187	194	259	mmu:13730	Epithelial membrane protein 1
Bgn	1581.72	692.485	1.19164	0.27547	2141	1400	1238	913	359	403	mmu:12111	Biglycan
Emp3	112.969	95.1011	0.24839	1	125	102	111	74	84	72	mmu:13732	Epithelial membrane protein 3
Emp2	380.385	383.414	-0.0114419	0.991141	398	317	424	320	296	318	mmu:13731	Xmp
Aacs	30.7423	19.6	0.649372	0.857277	28	38	24	12	17	19	mmu:78894	SUR5
1700020D05Rik	1.84656	2.9466	-0.674213	0.941221	0	4	1	1	4	2	mmu:75555	Mage-g2
Cyp20a1	82.1162	68.8247	0.254739	1	100	64	84	57	52	59	mmu:77951	Cytochrome P450 20A1
Mir22hg	131.985	155.6	-0.237473	0.983976	108	117	166	93	166	115	mmu:100042498	Mir22 host gene (non-protein coding)
Gm4240	0.974042	1.98856	-1.02967	1	2	1	0	0	2	3		ribosomal protein L17 pseudogene
Nfam1	27.2089	9.67279	1.49208	0.0251933	26	32	22	12	3	9	mmu:74039	Nfam1 protein
Pms2	26.5354	34.6577	-0.38526	1	27	25	27	25	27	33	mmu:18861	Pms2 protein
Bid	11.5765	10.0327	0.20649	1	10	13	11	6	7	12	mmu:12122	BH3-interacting domain death agonist
Pms1	21.9609	30.1853	-0.458906	1	26	19	21	23	27	23	mmu:227099	Protein Pms1
Hinfp	45.265	59.6299	-0.39764	1	51	45	39	39	46	62	mmu:102423	AA589481 protein
Pcmt1	547.805	612.024	-0.159925	0.942672	642	471	533	432	454	622	mmu:18537	Protein-L-isoaspartate(D-aspartate) O-methyltransferase
Bik	48.5026	49.0449	-0.0160421	1	44	52	47	33	41	46	mmu:12124	Bcl-2-interacting killer
Emr1	77.1502	76.6484	0.00941332	0.983278	102	67	64	63	67	55	mmu:13733	Emr1
Emr4	1.34558	3.49885	-1.37865	1	1	1	2	1	2	6	mmu:52614	EGF-like module containing, mucin-like, hormone receptor-like sequence 4
Sssca1	104.405	111.632	-0.0965614	0.99803	130	94	90	89	72	115	mmu:56390	Sjoegren syndrome/scleroderma autoantigen 1 homolog
Rcan1	490.222	408.626	0.262655	0.993073	607	449	417	272	209	551	mmu:54720	Down syndrome critical region homolog 1 (Human), isoform CRA_c
Rcan2	2565.07	2308.64	0.151954	0.833478	2908	2233	2552	1994	1699	1940	mmu:53901	Down syndrome critical region gene 1-like 1, isoform CRA_a
Rcan3	82.315	59.5176	0.467838	1	89	67	91	46	40	61	mmu:53902	Calcipressin-3
Gm6807	4.69763	6.89835	-0.554317	0.952889	10	1	4	8	3	6	mmu:627889	ribosomal protein L6 pseudogene
Gm6809	18.5378	26.7717	-0.530238	0.937229	21	13	22	19	28	17		myeloid/lymphoid or mixed lineage-leukemia translocation to 4 homolog pseudogene
Fam46a	85.8757	94.7827	-0.142373	0.97494	112	76	71	61	64	111	mmu:212943	Protein Fam46a
Fam46b	8.78393	6.6837	0.394219	0.931188	14	6	7	15	0	1	mmu:100342	Protein FAM46B
Fam46c	10.3692	11.3128	-0.125649	0.997895	12	10	9	14	8	5	mmu:74645	Protein FAM46C
Luzp1	389.433	309.751	0.330265	0.293872	488	324	363	273	215	270	mmu:269593	Luzp1 protein
Pptc7	683.779	734.487	-0.103207	0.984482	759	595	695	660	482	660	mmu:320717	Protein phosphatase PTC7 homolog
Zufsp	34.0233	31.7221	0.101032	0.982006	41	32	29	15	25	39	mmu:72580	Zinc finger with UFM1-specific peptidase domain protein
Lag3	8.39075	4.81987	0.799804	1	10	9	6	2	4	6	mmu:16768	Lymphocyte activation gene 3 protein
Dzank1	9.23536	11.573	-0.325518	1	12	7	9	9	6	14	mmu:241688	6330439K17Rik protein
Fam45a	82.3447	92.5449	-0.168477	0.972682	102	71	75	57	66	107	mmu:67894	Protein FAM45A
Trak1	1866.2	1330.52	0.488109	0.960865	1758	1638	2160	1372	852	1017	mmu:67095	Trak1 protein
Trak2	1749.85	1404.86	0.316804	0	2028	1507	1720	1143	1047	1246	mmu:70827	Protein Trak2
Traip	3.37356	3.00501	0.1669	1	4	4	2	2	4	1	mmu:22036	E3 ubiquitin-protein ligase TRAIP
Blk	46.7981	37.3536	0.325204	0.961273	36	60	40	19	37	35	mmu:12143	Tyrosine-protein kinase Blk
Blm	11.7276	11.166	0.0707948	1	15	13	7	10	9	8	mmu:12144	Bloom syndrome protein homolog
Bmf	63.3041	49.9697	0.341247	0.934067	65	56	68	56	32	33	mmu:171543	Bcl-2-modifying factor
Dscr3	210.716	229.735	-0.124668	0.976392	216	218	191	178	160	228	mmu:13185	Down syndrome critical region protein 3 homolog
Dhcr7	40.9069	39.0184	0.0681908	0.991193	35	39	47	39	26	30	mmu:13360	7-dehydrocholesterol reductase
Fam43a	223.343	173.082	0.36781	0.992408	223	214	227	147	122	155	mmu:224093	Putative uncharacterized protein
Bmx	19.8355	19.6997	0.00991282	0.966541	28	18	14	11	23	13	mmu:12169	Non-specific protein-tyrosine kinase
Aak1	348.954	321.359	0.118853	0.984939	366	345	327	268	235	283	mmu:269774	AP2-associated protein kinase 1
Traf7	276.624	271.739	0.0257067	0.989963	271	256	296	225	215	221	mmu:224619	E3 ubiquitin-protein ligase TRAF7
Gm18584	4.71914	3.06342	0.623381	1	5	5	4	3	4	0		TAR (HIV) RNA binding protein 2 pseudogene
Erlec1	249.095	242.044	0.0414239	0.990032	289	223	235	203	147	249	mmu:66753	Endoplasmic reticulum lectin 1
Traf4	42.3021	29.6801	0.511235	1	47	35	45	28	22	22	mmu:22032	TNF receptor-associated factor 4
Traf3	168.234	125.23	0.425883	1	191	151	162	92	97	118	mmu:22031	TNF receptor-associated factor 3
Traf6	98.7618	99.6589	-0.0130444	1	119	78	101	73	87	82	mmu:22034	TNF receptor-associated factor 6
Traf5	26.8144	21.028	0.350692	0.954318	35	15	32	22	10	20	mmu:22033	TNF receptor-associated factor 5
Gm18588	65.0453	60.5797	0.102612	1	72	48	76	50	37	63		oxysterol binding protein-like 9 pseudogene
Tradd	33.3153	20.7757	0.681284	1	35	26	39	12	18	21	mmu:71609	TNFRSF1A-associated via death domain
Boc	44.3749	26.2381	0.75808	0.451932	57	45	31	25	22	16	mmu:117606	Brother of CDO
Traf2	108.383	126.279	-0.220479	0.955452	119	107	97	92	84	137	mmu:22030	TNF receptor-associated factor 2
Traf1	10.5137	9.13152	0.203347	0.946671	6	16	8	3	7	13	mmu:22029	TNF receptor-associated factor 1
Syngap1	32.2325	30.9837	0.0570095	0.996808	33	38	24	21	25	30	mmu:240057	Ras/Rap GTPase-activating protein SynGAP
Bok	30.6217	28.4557	0.105836	0.989858	31	30	30	20	30	18	mmu:51800	Bcl-2-related ovarian killer protein, isoform CRA_a
Gm6852	5.77947	10.495	-0.860697	0.899812	7	8	2	0	8	19		R3H domain containing 2 pseudogene
Pmvk	89.4375	81.1303	0.140638	0.989085	85	89	91	53	71	74	mmu:68603	Phosphomevalonate kinase
U2af1	112.321	106.363	0.0786279	0.998817	130	99	108	67	93	100	mmu:108121	MCG14259, isoform CRA_b
Gm6829	2.43626	3.67255	-0.592112	1	1	3	3	1	4	4		predicted pseudogene 6829
Trabd	328.071	352.798	-0.104833	0.985643	311	303	361	326	232	306	mmu:67976	TraB domain-containing protein
U2af2	486.097	385.56	0.334291	0.851734	488	415	549	353	240	355	mmu:22185	Splicing factor U2AF 65 kDa subunit
Apopt1	206.276	273.307	-0.40595	0.13515	264	187	170	222	210	235	mmu:68020	Apoptogenic protein 1, mitochondrial
Spag1	17.829	27.8903	-0.645533	1	20	19	14	16	22	31	mmu:26942	Sperm-associated antigen 1
Ngrn	146.751	154.931	-0.0782567	1	152	132	154	129	109	142	mmu:83485	Neugrin
Spag9	1125.41	1204.05	-0.0974515	0.971061	1336	932	1120	932	887	1136	mmu:70834	Sperm associated antigen 9
Nfat5	353.202	414.446	-0.23069	0.911316	385	351	316	284	339	392	mmu:54446	Nuclear factor of-activated T-cells 5
Spag7	681.081	884.003	-0.376225	0.0825493	814	525	717	631	660	885	mmu:216873	Sperm-associated antigen 7
Bre	200.801	215.503	-0.101937	1	234	182	186	164	156	210	mmu:107976	BRCA1-A complex subunit BRE
Spag5	12.7664	8.14537	0.648298	0.8973	22	12	5	8	9	2	mmu:54141	S17 protein
Spag4	6.93968	5.92318	0.228499	0.953716	6	3	12	4	7	3	mmu:245865	Sperm-associated antigen 4 protein
Aamp	617.102	606.768	0.024365	0.992977	630	546	666	574	415	491	mmu:227290	Protein Aamp
Fcho1	2.86619	4.96513	-0.792699	1	4	0	5	3	5	4	mmu:74015	FCH domain only protein 1
Gpatch11	126.942	144.585	-0.187742	0.967221	135	124	119	94	97	169	mmu:53951	G patch domain-containing protein 11
Fcho2	280.849	328.98	-0.228205	0.9813	325	268	247	192	307	303	mmu:218503	FCH domain only protein 2
Lrrfip1	592.087	715.011	-0.272157	0.990209	590	615	549	451	461	875	mmu:16978	Leucine-rich repeat flightless-interacting protein 1
Lrrfip2	765.964	983.837	-0.361142	0.748091	742	786	740	676	818	912	mmu:71268	Leucine-rich repeat flightless-interacting protein 2
Bsg	8400.71	8504.71	-0.0177516	0.998359	9079	7228	8850	6435	6291	8164	mmu:12215	Basigin
Spast	159.584	169.89	-0.0902809	0.982888	191	129	161	106	117	200	mmu:50850	Spastin
Btc	5.81866	10.2364	-0.814944	1	8	2	8	8	8	9	mmu:12223	Probetacellulin
Sirpb1a	0.930898	1.32102	-0.504957	1	2	0	1	1	2	0	mmu:320832	Putative uncharacterized protein
Btd	73.5775	62.301	0.24001	0.95998	89	74	57	50	61	38	mmu:26363	Biotinidase
LOC102636078	2.39312	6.17087	-1.36658	1	1	2	4	5	5	5	mmu:102636078	uncharacterized LOC102636078
Hip1r	172.208	128.249	0.425206	0.317541	171	164	177	116	78	122	mmu:29816	Huntingtin-interacting protein 1-related protein
Btk	11.678	7.73804	0.593756	1	14	11	10	4	7	8	mmu:12229	Tyrosine-protein kinase BTK
LOC102636071	46.9696	39.4553	0.251506	0.958047	69	30	45	40	22	35	mmu:102636071	protein SPT2 homolog
Lap3	413.951	391.776	0.0794323	0.986856	432	379	424	329	311	312	mmu:66988	Cytosol aminopeptidase
1110006O24Rik	2.69117	3.36798	-0.323652	1	2	2	4	2	4	2	mmu:66123	RIKEN cDNA 1110006O24 gene
Hint1	1009.15	1232.05	-0.28791	0.900198	1151	889	986	862	851	1339	mmu:15254	Histidine triad nucleotide-binding protein 1
Hint2	549.852	653.756	-0.249708	0.768485	573	514	552	461	472	681	mmu:68917	Histidine triad nucleotide binding protein 2
Hint3	254.728	340.469	-0.418565	0.0119978	295	219	251	240	244	357	mmu:66847	Histidine triad nucleotide-binding protein 3
Rtf1	245.743	257.269	-0.0661227	1	275	211	251	211	179	242	mmu:76246	RNA polymerase-associated protein RTF1 homolog
Trap1	1012.97	1223.63	-0.272575	0.0224336	1082	911	1034	914	995	1077	mmu:68015	Putative uncharacterized protein
LOC102636045	12.9196	19.0902	-0.563268	0.904769	9	20	8	8	18	21	mmu:102636045	uncharacterized LOC102636045
Plxna4os1	1.56375	4.21075	-1.42907	1	3	0	2	4	4	2	mmu:319849	plexin A4, opposite strand 1
Chtf18	9.08825	7.04207	0.368004	0.957978	6	14	6	6	6	5	mmu:214901	Chromosome transmission fidelity protein 18 homolog
Secisbp2l	229.606	211.562	0.11808	0.981344	251	189	249	135	197	182	mmu:70354	Selenocysteine insertion sequence-binding protein 2-like
Aar2	200.746	179.641	0.160253	1	207	181	211	145	132	163	mmu:68295	Protein AAR2 homolog
Rtcb	481.795	582.373	-0.273524	0.0091676	526	433	482	435	470	517	mmu:28088	tRNA-splicing ligase RtcB homolog
Rtca	160.709	163.015	-0.0205555	0.988509	188	137	158	110	148	138	mmu:66368	Protein Rtca
Sec62	547.709	594.212	-0.117569	0.984861	672	440	541	416	477	563	mmu:69276	Sec62 protein
BC029214	81.6215	109.318	-0.421512	0.633313	92	69	84	76	75	120	mmu:227622	Protein BC029214
Sec63	322.314	336.143	-0.0606077	0.993269	396	273	302	247	248	332	mmu:140740	Sec63 protein
Sparc	3865.26	2230.97	0.792893	0.0117574	5072	2916	3738	2104	1391	1980	mmu:20692	SPARC
Cyp2e1	13.7253	1.29258	3.40851	0.354124	30	10	3	2	1	0	mmu:13106	Cytochrome P450 2E1
LOC102636052	8.90696	13.1845	-0.565837	1	13	8	6	12	10	10	mmu:102636052	uncharacterized LOC102636052
Rpl36al	571.256	706.404	-0.306357	0.931133	688	495	535	481	488	783	mmu:66483	ribosomal protein L36A-like
2900005J15Rik	3.18575	8.50681	-1.41699	0.718462	0	4	5	5	11	4	mmu:67261	MCG142216
Wars	346.077	279.679	0.307322	0.78785	395	303	340	210	258	207	mmu:22375	Tryptophan--tRNA ligase, cytoplasmic
Spc24	25.3496	40.3219	-0.669602	1	24	26	25	32	29	38	mmu:67629	SPC24, NDC80 kinetochore complex component, homolog (S. cerevisiae)
Spc25	7.43834	9.23429	-0.312019	1	13	5	5	8	9	5	mmu:66442	Kinetochore protein Spc25
LOC102636028	3.37356	2.46835	0.450726	1	4	4	2	2	2	2		uncharacterized LOC102636028
Enah	423.789	339.582	0.319583	1	482	378	410	279	241	313	mmu:13800	Protein enabled homolog
LOC102636023	8.01281	6.02407	0.411569	1	10	8	6	1	6	8	mmu:102636023	uncharacterized LOC102636023
6330419J24Rik	2.60488	2.07694	0.32676	0.922337	2	0	6	3	1	1	mmu:320237	RIKEN cDNA 6330419J24 gene
Enc1	82.7954	49.4202	0.744451	0.724764	115	77	58	57	25	39	mmu:13803	Ectoderm-neural cortex protein 1
Wash	147.422	143.178	0.0421356	0.989621	139	152	145	113	114	122	mmu:68767	WAS protein family homolog 1
LOC100504245	8.0799	7.25978	0.154412	1	7	7	10	5	5	8	mmu:100504245	zinc finger protein 862 pseudogene
Aars	460.289	346.403	0.410087	0.348204	502	434	438	340	220	287	mmu:234734	Alanine--tRNA ligase, cytoplasmic
LOC102638682	0.632847	0.362973	0.801997	1	1	0	1	0	0	1	mmu:102638682	uncharacterized LOC102638682
Aatk	36.2678	34.7636	0.0611109	0.994902	39	28	42	36	25	23	mmu:11302	Serine/threonine-protein kinase LMTK1
Anks1b	1.90494	1.17576	0.696147	1	4	1	1	0	1	2	mmu:77531	Ankyrin repeat and sterile alpha motif domain-containing protein 1B
Aatf	71.6886	80.5365	-0.167898	0.99382	84	57	75	50	62	87	mmu:56321	Putative uncharacterized protein
LOC102636037	1.27209	0.362973	1.80927	1	3	1	0	0	0	1	mmu:102636037	uncharacterized LOC102636037
Lars	369.638	419.42	-0.182284	1	403	336	366	300	327	402	mmu:107045	MKIAA1352 protein
Fam49a	56.5805	60.3274	-0.0925066	0.97533	89	37	48	40	45	64	mmu:76820	Protein FAM49A
Lat2	21.7019	25.3195	-0.222425	0.979553	16	20	28	14	23	25	mmu:56743	Linker for activation of T-cells family member 2
Fam49b	150.234	184.603	-0.297215	1	178	134	139	137	136	181	mmu:223601	Protein FAM49B
Naprt1	82.1336	105.95	-0.367343	0.913	86	68	92	109	60	91	mmu:223646	Nicotinate phosphoribosyltransferase
Tmtc3	89.5193	107.761	-0.267566	1	111	82	76	75	87	102	mmu:237500	Transmembrane and TPR repeat-containing protein 3
Tmtc2	39.9545	29.7526	0.425343	1	38	35	46	26	20	27	mmu:278279	Transmembrane and TPR repeat-containing protein 2
Tmtc1	1123.22	939.012	0.258426	0.99087	1256	883	1240	957	698	611	mmu:387314	Transmembrane and TPR repeat-containing protein 1
Rps24-ps3	245.674	315.513	-0.360952	0.489075	251	220	262	206	247	324		ribosomal protein S24, pseudogene 3
Abca12	18.8661	63.5162	-1.75133	0.000489861	10	19	26	40	65	48	mmu:74591	Abca12 protein
Aass	3.24413	3.70252	-0.190678	1	4	1	5	3	3	3	mmu:30956	Alpha-aminoadipic semialdehyde synthase, mitochondrial
Tmtc4	34.3884	40.0458	-0.219728	1	39	31	33	32	30	36	mmu:70551	Transmembrane and TPR repeat-containing protein 4
1700084E18Rik	2.78385	3.70252	-0.411424	1	3	5	0	3	3	3	mmu:67350	RIKEN cDNA 1700084E18 gene
Klhdc8a	143.709	122.662	0.228467	0.987078	163	164	99	99	46	166	mmu:213417	Putative uncharacterized protein
Garnl3	13.6565	13.9973	-0.0355646	1	16	12	13	12	11	11	mmu:99326	GTPase-activating Rap/Ran-GAP domain-like protein 3
Sec13	454.708	492.273	-0.114517	0.983599	524	401	439	326	371	518	mmu:110379	Protein SEC13 homolog
Cyp2j6	59.779	64.5715	-0.11126	0.997096	81	50	50	57	49	51	mmu:13110	Cytochrome P450 2J6
LOC102636000	8.29562	8.92819	-0.106017	0.954213	7	12	5	6	11	4	mmu:102636000	uncharacterized LOC102636000
Cyp2j9	11.8962	13.4276	-0.174701	0.978292	16	10	10	4	14	15	mmu:74519	Cytochrome P450 CYP2J9
Klhdc8b	59.6478	79.2177	-0.409354	1	64	48	67	62	68	62	mmu:78267	Kelch domain-containing protein 8B
Gpatch2l	101.798	102.05	-0.0035587	1	121	88	97	93	76	79	mmu:70373	Putative uncharacterized protein
Fabp3	23719.7	36533.4	-0.623133	0.710994	32001	19216	20667	24186	28908	36748	mmu:14077	Fatty acid-binding protein, heart
Fabp4	4881.61	4883.92	-0.000683323	0.998587	6178	3949	4623	4034	3591	4322	mmu:11770	Fatty acid-binding protein, adipocyte
Fabp5	398.017	377.17	0.0776156	0.988507	531	288	391	277	299	347	mmu:16592	Fatty acid-binding protein, epidermal
Fabp7	0.712737	2.54081	-1.83385	0.782791	0	1	1	0	0	7	mmu:12140	Fatty acid-binding protein, brain
Wasl	210.092	198.804	0.0796754	1	248	192	190	161	158	165	mmu:73178	Wasl protein
LOC102638667	8.6888	8.52239	0.0278984	1	11	9	6	5	7	9	mmu:102638667	uncharacterized LOC102638667
LOC102638668	9.84426	12.9493	-0.395522	0.955323	16	9	5	5	12	15		uncharacterized LOC102638668
Tram1	207.962	219.888	-0.0804433	0.985537	266	189	171	143	183	213	mmu:72265	Translocating chain-associated membrane protein 1
Klhdc7a	45.2048	26.9956	0.743754	0.832647	30	49	53	30	19	16	mmu:242721	Kelch domain-containing protein 7A
Tram2	18.2677	11.0192	0.729276	1	16	18	20	6	10	11	mmu:170829	Translocating chain-associated membrane protein 2
Adra2b	12.7536	15.8627	-0.314731	0.954578	20	10	9	28	5	5	mmu:11552	Alpha-2B adrenergic receptor
Nup35	17.3368	16.5112	0.0703909	1	14	18	19	16	8	17	mmu:69482	Nucleoporin NUP53
Nup37	31.6022	39.9131	-0.336834	0.990514	44	25	27	25	29	45	mmu:69736	Nucleoporin Nup37
LOC102638658	3.55497	6.82589	-0.941178	0.892128	7	3	1	10	5	1	mmu:102638658	uncharacterized LOC102638658
Pnck	79.3824	85.9673	-0.114969	0.978545	73	63	101	58	69	84	mmu:93843	Calcium/calmodulin-dependent protein kinase type 1B
Adra1b	193.816	165.616	0.226846	0.983498	189	168	221	187	76	145	mmu:11548	Alpha-1B adrenergic receptor
Adra1a	76.1512	98.9302	-0.377544	0.838083	81	57	91	85	58	102	mmu:11549	Alpha-1A adrenergic receptor
Adra1d	6.22695	11.9549	-0.941009	0.908872	6	2	11	20	3	6	mmu:11550	Alpha-1D adrenergic receptor
Chil1	0.334797	0.421382	-0.331844	1	0	0	1	1	0	0	mmu:12654	Chitinase-3-like protein 1
Lax1	1.35198	2.65763	-0.975062	0.918996	2	2	0	2	0	5	mmu:240754	Lymphocyte transmembrane adapter 1
Chil3	0.37794	0	20	1	0	1	0	0	0	0	mmu:12655	Chitinase-like protein 3
Nup43	20.7359	21.9671	-0.0832119	0.965551	22	26	13	12	15	28	mmu:69912	Nucleoporin Nup43
6030443J06Rik	5.23535	7.08456	-0.43639	0.967124	8	4	4	2	5	11	mmu:320719	RIKEN cDNA 6030443J06 gene
Gtl3	123.279	140.871	-0.192439	0.971375	123	122	121	77	120	150	mmu:14894	Cilia- and flagella-associated protein 20
Dscc1	3.40391	0.812791	2.06623	1	2	3	5	0	1	1	mmu:72107	Protein Dscc1
Hebp1	61.611	85.6328	-0.474977	1	62	53	69	57	70	83	mmu:15199	Heme-binding protein 1
Rtn3	718.914	772.012	-0.102804	0.983063	868	571	730	583	573	740	mmu:20168	Putative uncharacterized protein
Rtn2	596.448	748.83	-0.32824	0.945855	585	448	755	599	521	722	mmu:20167	Reticulon-2
Hebp2	3.50543	2.91817	0.26453	1	6	1	4	2	3	2	mmu:56016	Heme-binding protein 2
Rtn1	15.503	8.39459	0.885016	0.991741	16	16	14	12	5	3	mmu:104001	Reticulon-1
Nup50	115.291	103.708	0.152745	0.982716	120	105	119	101	73	78	mmu:18141	Protein 1700123L14Rik
Chad	3.24168	2.16225	0.584212	0.895569	2	7	0	0	4	1	mmu:12643	Chondroadherin
Nup54	76.9735	94.3301	-0.293356	0.96907	93	63	76	60	72	101	mmu:269113	Nuclear pore complex protein Nup54
LOC102638630	4.73194	5.86323	-0.309265	0.923849	7	7	0	0	9	5	mmu:102638630	uncharacterized LOC102638630
LOC102638631	2.58093	6.64912	-1.36527	1	5	2	1	4	7	5	mmu:102638631	uncharacterized LOC102638631
Layn	35.909	18.0172	0.99497	1	42	30	36	13	19	11	mmu:244864	Layn protein
LOC102638634	2.20299	1.65556	0.412148	1	5	1	1	2	1	1	mmu:102638634	uncharacterized LOC102638634
Rtn4	361.41	322.005	0.166557	0.983923	490	297	308	272	269	238	mmu:68585	Reticulon-4
LOC102638637	0.632847	0.725945	-0.198003	1	1	0	1	0	0	2	mmu:102638637	uncharacterized LOC102638637
Gm18609	10.3475	9.785	0.0806445	1	7	13	10	5	9	10		Rho GTPase activating protein 20 pseudogene
Rtkn	59.3169	58.7453	0.0139709	0.976683	63	55	59	51	57	32	mmu:20166	Rhotekin
Nup62	210.256	188.56	0.157123	0.977764	238	164	231	186	111	166	mmu:18226	Nuclear pore glycoprotein p62
E030046B03Rik	5.97204	7.24573	-0.278907	0.955442	5	3	10	8	7	2	mmu:105283	RIKEN cDNA E030046B03 gene
LOC102638621	8.47064	13.7068	-0.694346	1	9	10	6	10	9	15	mmu:102638621	RING-box protein 2-like
Magohb	21.7859	28.2676	-0.375756	1	24	21	20	18	25	26	mmu:66441	RIKEN cDNA 2010012C16, isoform CRA_c
Azin1	437.875	608.383	-0.474463	0.378638	563	401	354	429	435	639	mmu:54375	Antizyme inhibitor 1
Rtp4	54.6257	55.6017	-0.0255498	0.975027	54	55	53	35	65	32	mmu:67775	Rtp4 protein
Rtp3	15.4471	19.226	-0.315727	0.976109	14	13	19	21	15	10	mmu:235636	Receptor transporter protein 3
1810006J02Rik	0.712737	4.12237	-2.53203	1	0	1	1	1	5	4	mmu:69030	RIKEN cDNA 1810006J02 gene
1500004A13Rik	15.1251	16.3601	-0.113242	0.972277	16	15	14	8	20	11	mmu:319830	RIKEN cDNA 1500004A13 gene
Abcf2	489.976	546.468	-0.157425	0.952452	547	431	490	380	453	503	mmu:27407	Putative uncharacterized protein
Abcf3	386.611	419	-0.116066	0.982623	409	331	417	314	342	366	mmu:27406	ATP-binding cassette sub-family F member 3
Abcf1	683.163	496.709	0.459831	0.927711	652	606	776	521	316	372	mmu:224742	Abcf1 protein
Igbp1	299.851	439.096	-0.550291	0.00855893	364	245	295	286	354	439	mmu:18518	Immunoglobulin-binding protein 1
Cad	90.3259	83.7006	0.109903	0.97861	72	83	112	80	49	77	mmu:69719	CAD protein
Abcg3	2.23974	4.04837	-0.854012	0.897782	4	1	2	0	9	0	mmu:27405	ATP-binding cassette sub-family G member 3
Abcg4	2.06472	2.41147	-0.223969	1	2	3	1	4	0	2	mmu:192663	Protein Abcg4
Abcg1	37.1012	28.0701	0.402432	1	46	30	36	28	16	25	mmu:11307	ATP-binding cassette, sub-family G (WHITE), member 1, isoform CRA_b
AA986860	10.7104	5.61861	0.930723	1	13	11	8	5	7	1	mmu:212439	Specifically androgen-regulated gene protein
Abcg2	187.41	169.839	0.142035	0.977912	239	163	163	167	113	134	mmu:26357	ATP-binding cassette sub-family G member 2
Enho	99.8068	84.1769	0.245713	1	107	92	99	71	48	90	mmu:69638	Putative uncharacterized protein
Chd1	113.336	124.604	-0.13674	1	135	88	119	91	103	110	mmu:12648	Chromodomain-helicase-DNA-binding protein 1
Chd2	329.108	308.439	0.0935776	1	346	287	351	237	245	271	mmu:244059	Chromodomain-helicase-DNA-binding protein 2
Chd3	172.511	144.37	0.256918	0.963979	186	145	186	153	105	90	mmu:216848	Protein Chd3
Chd4	946.174	721.595	0.390917	0.871097	944	867	1007	715	493	547	mmu:107932	Chromodomain-helicase-DNA-binding protein 4
LOC102638607	4.98045	2.52676	0.978989	1	7	5	3	3	2	1	mmu:102638607	uncharacterized LOC102638607
Chd5	3.62846	6.22928	-0.779705	1	5	3	3	6	5	4	mmu:269610	Chromodomain-helicase-DNA-binding protein 5
Abca8a	622.456	578.509	0.105634	0.994043	837	536	509	525	482	387	mmu:217258	ATP-binding cassette sub-family A member 8-A
Cat	1493.62	1508.31	-0.0141214	0.997024	1550	1330	1580	1193	1331	1121	mmu:12359	Catalase, isoform CRA_a
Chd6	631.6	759.267	-0.265596	0.994286	856	477	586	782	539	516	mmu:71389	Chromodomain-helicase-DNA-binding protein 6
Abca8b	130.12	112.466	0.21035	0.956528	172	105	117	83	94	97	mmu:27404	ATP-binding cassette, sub-family A (ABC1), member 8b
Chd7	153.016	131.284	0.22099	0.96712	144	154	155	120	81	122	mmu:320790	Chromodomain-helicase-DNA-binding protein 7
Chd8	267.245	256.032	0.0618411	1	287	254	256	214	192	219	mmu:67772	Chromodomain-helicase-DNA-binding protein 8
Chd9	206.287	203.077	0.0226209	1	249	190	180	165	146	187	mmu:109151	Chd9 protein
4932416H05Rik	10.7471	6.05558	0.827613	1	12	11	9	6	3	6	mmu:654409	RIKEN cDNA 4932416H05 gene
Klhdc10	348.709	322.441	0.112988	0.986549	418	306	324	281	222	287	mmu:76788	Kelch domain-containing protein 10
Cbl	145.609	124.32	0.228039	0.951973	171	145	119	106	98	98	mmu:12402	Casitas B-lineage lymphoma
Abcd1	206.192	162.852	0.340429	0.965686	231	188	198	191	100	103	mmu:11666	ATP-binding cassette sub-family D member 1
Mutyh	10.0647	8.82849	0.18907	1	10	9	11	7	5	10	mmu:70603	A/G-specific adenine DNA glycosylase
Cd2	5.10348	4.90672	0.0567224	1	6	7	2	2	5	5	mmu:12481	T-cell surface antigen CD2
Abcd4	56.2629	48.1725	0.223974	0.983115	55	55	57	34	47	35	mmu:19300	ATP-binding cassette sub-family D member 4
Pnkd	590.188	593.906	-0.00906	0.992863	665	534	568	515	386	560	mmu:56695	Probable hydrolase PNKD
Cd4	8.30202	4.79144	0.793004	0.909174	8	13	3	3	3	6	mmu:12504	T4 surface glycoprotein
Abcd2	42.8439	39.9843	0.0996572	1	54	38	37	25	34	39	mmu:26874	Putative uncharacterized protein
Abcd3	1051.29	1016.55	0.048476	0.9914	1180	866	1112	796	788	900	mmu:19299	ATP-binding cassette sub-family D member 3
Cd6	2.02797	1.71396	0.242701	0.976269	3	3	0	3	1	0	mmu:12511	T-cell differentiation antigen CD6
Cd5	1.38873	0	20	1	1	2	1	0	0	0	mmu:12507	T-cell surface glycoprotein CD5
Cd7	0.632847	1.20574	-0.929985	1	1	0	1	2	0	1	mmu:12516	T-cell antigen CD7
Cd9	326.418	233.85	0.481132	0.908211	476	250	269	179	190	201	mmu:12527	CD9 antigen
Ccp110	36.2566	29.1817	0.313183	1	44	32	33	20	30	20	mmu:101565	Putative uncharacterized protein
9830147E19Rik	18.6066	23.375	-0.329153	1	25	18	13	13	18	27	mmu:208111	MCG140429
Abce1	425.559	464.59	-0.126598	0.982248	517	379	383	318	346	482	mmu:24015	ATP-binding cassette sub-family E member 1
Nr2c2ap	38.6561	45.2571	-0.227446	1	46	35	35	33	35	43	mmu:75692	Nuclear receptor 2C2-associated protein
Ccs	138.351	130.038	0.0893966	0.986271	149	121	144	110	111	93	mmu:12460	Copper chaperone for superoxide dismutase, isoform CRA_d
Chgb	1.57014	2.22066	-0.500091	0.90855	4	1	0	1	4	0	mmu:12653	Secretogranin-1
Cda	4.24852	3.61567	0.232695	0.994503	4	1	8	3	2	4	mmu:72269	Cytidine deaminase
Rpl35	901.564	1095.52	-0.281109	0.949405	1053	826	823	757	758	1200	mmu:66489	60S ribosomal protein L35
Gm6768	39.7963	55.3466	-0.47586	1	47	39	33	37	44	55	mmu:627557	predicted gene 6768
Rpl36	1342.22	1758.59	-0.389797	0.858089	1573	1185	1271	1195	1219	1947	mmu:54217	60S ribosomal protein L36
Eno1	740.231	926.668	-0.324077	7.48237e-09	805	670	738	685	697	894	mmu:13806	Alpha-enolase
Rpl37	310.522	421.942	-0.442351	0.900463	411	253	276	267	303	477	mmu:67281	60S ribosomal protein L37
Rpl38	111.312	137.411	-0.303893	0.953586	136	104	94	96	105	137	mmu:67671	MCG7366
Eno3	11193.8	13468.3	-0.266863	0.987318	12024	9393	12127	11105	8449	13743	mmu:13808	Beta-enolase
Rpl39	759.61	1066.63	-0.489727	0.0379083	841	692	739	712	790	1133	mmu:67248	60S ribosomal protein L39
Eno2	9.72762	8.5493	0.186282	0.940449	18	8	4	1	10	10	mmu:13807	Gamma-enolase
2310045N01Rik	87.0645	90.1812	-0.0507415	1	92	71	98	68	69	84	mmu:72368	RIKEN cDNA 2310045N01 gene
Lmbr1l	76.1831	80.2805	-0.07558	1	76	69	82	59	53	87	mmu:74775	Protein LMBR1L
Rpl30	1114.04	1643.64	-0.561097	0.521474	1273	964	1106	1104	1106	1876	mmu:19946	60S ribosomal protein L30
Rpl31	66.0667	74.4283	-0.171927	0.972862	93	43	66	50	46	90	mmu:114641	MCG126194, isoform CRA_b
Suclg1	3045.33	3461.35	-0.184737	0.815292	3469	2567	3110	2606	2444	3482	mmu:56451	Succinyl-CoA ligase [ADP/GDP-forming] subunit alpha, mitochondrial
Rpl32	2023.39	2409	-0.251657	0.993016	2564	1793	1737	1592	1754	2615	mmu:19951	60S ribosomal protein L32
Rpl34	758.12	956.075	-0.334697	0.996276	999	761	516	458	716	1215	mmu:68436	60S ribosomal protein L34
Suclg2	1241.37	1480.8	-0.254438	0.719094	1341	1040	1340	1039	1193	1395	mmu:20917	Succinyl-CoA ligase subunit beta
Nkain1	112.928	108.536	0.0572279	1	117	102	118	88	83	94	mmu:67149	Sodium/potassium-transporting ATPase subunit beta-1-interacting protein 1
Pnkp	140.805	118.563	0.248048	0.946461	146	121	154	117	87	83	mmu:59047	Bifunctional polynucleotide phosphatase/kinase
Rpl24	511.555	595.144	-0.218351	0.987234	589	447	499	393	382	710	mmu:68193	Putative uncharacterized protein
Rpl26	1439.19	1839.29	-0.353897	0.965879	1712	1285	1324	1198	1302	2063	mmu:19941	60S ribosomal protein L26
Rpl27	30.4899	31.4475	-0.0446139	1	39	26	27	18	24	36	mmu:19942	60S ribosomal protein L27
Abat	156.111	90.0277	0.794136	0.00590017	175	128	166	64	95	56	mmu:268860	4-aminobutyrate aminotransferase, mitochondrial
Rpl28	17.9201	17.9016	0.00148814	0.973704	14	16	23	9	12	24	mmu:19943	60S ribosomal protein L28
Rpl29	642.27	789.302	-0.297398	0.965783	736	529	666	517	549	894	mmu:19944	60S ribosomal protein L29
Chfr	110.734	127.16	-0.199554	1	125	89	119	91	99	122	mmu:231600	Putative uncharacterized protein
Zfp780b	40.1702	41.2325	-0.0376575	0.996024	38	40	41	23	33	46	mmu:338354	Protein Zfp780b
Rpl21	164.566	249.501	-0.600376	0.613609	205	140	151	158	167	297	mmu:19933	60S ribosomal protein L21
Rpl22	1077.05	1318.73	-0.292072	0.964009	1293	985	954	862	984	1413	mmu:19934	60S ribosomal protein L22
Rpl23	1064.68	1281.14	-0.267014	0.950695	1307	943	952	890	921	1355	mmu:65019	60S ribosomal protein L23
Ube2l6	86.0939	117.261	-0.445738	0.919073	114	75	71	62	109	116	mmu:56791	Ubiquitin/ISG15-conjugating enzyme E2 L6
Ube2l3	590.072	548.338	0.105826	0.982457	674	570	519	430	420	491	mmu:22195	Ubiquitin-conjugating enzyme E2 L3
Cfb	29.3968	17.8026	0.723574	0.759384	37	30	21	20	16	6	mmu:14962	Complement factor B
Rab22a	246.629	253.381	-0.0389646	0.987545	260	211	267	247	156	218	mmu:19334	Ras-related protein Rab-22A
Cfd	28.0316	1.68553	4.05578	0.0434843	68	17	4	4	0	0	mmu:11537	Cfd protein
As3mt	371.019	496.275	-0.419646	1.50609e-07	391	319	400	371	391	452	mmu:57344	Putative uncharacterized protein
Cfh	791.657	595.591	0.410553	0.990589	1201	655	556	517	496	426	mmu:12628	Complement factor H
Gm6741	4.05839	3.90465	0.055714	0.924119	8	0	5	2	6	1		haloacid dehalogenase-like hydrolase domain containing 4 pseudogene
Pnp2	0.675991	2.22066	-1.71591	0.85874	1	1	0	1	4	0	mmu:667034	Purine nucleoside phosphorylase
Vopp1	127.364	131.716	-0.0484744	0.985934	140	107	135	82	99	145	mmu:232023	Vesicular, overexpressed in cancer, prosurvival protein 1
Gm6745	13.1858	16.2191	-0.29871	0.972238	15	8	17	11	8	22	mmu:627317	predicted gene 6745
Slco2a1	18.4427	8.66919	1.08908	1	18	16	21	9	6	6	mmu:24059	Solute carrier organic anion transporter family, member 2a1, isoform CRA_a
Gm6747	38.6456	57.1077	-0.56338	1	36	34	45	45	38	58	mmu:627352	predicted gene 6747
Cfp	58.3686	66.3062	-0.183952	0.98776	75	51	50	44	61	56	mmu:18636	Complement factor properdin
C2	2.69757	6.05405	-1.16624	1	3	3	2	3	5	7	mmu:12263	Complement C2
C3	600.761	384.137	0.645171	0.987258	938	383	527	492	197	243	mmu:12266	Complement component 3d
Rab7-ps1	28.6736	26.1256	0.13426	0.991325	27	28	30	27	11	27		RAB7, member RAS oncogene family, pseudogene 1
Ar	2.87898	0.725945	1.98763	0.855868	6	2	1	0	0	2	mmu:11835	Androgen receptor
C6	0.298051	0	20	1	1	0	0	0	0	0	mmu:12274	Protein C6
C7	86.4998	37.1656	1.21873	0.0981495	120	74	68	52	21	16	mmu:109828	Oxidation resistance protein 1
Rpl3l	1392.79	1915.15	-0.459476	0.497196	1506	1074	1607	1746	1251	1699	mmu:66211	Protein Rpl3l
Pnmt	5.91134	7.6087	-0.364164	1	9	5	4	8	7	3	mmu:18948	Phenylethanolamine N-methyltransferase
Pno1	212.297	230.262	-0.117192	0.983519	253	162	226	160	174	233	mmu:66249	RNA-binding protein PNO1
Slco2b1	205.452	131.061	0.648569	0.0559351	227	214	170	119	100	99	mmu:101488	Solute carrier organic anion transporter family member 2B1
Hmgn2-ps1	10.9956	10.847	0.0196316	1	12	9	12	9	6	12	mmu:100039489	high mobility group nucleosomal binding domain 2, pseudogene 1
Rpl41	1200.34	1588.7	-0.404404	0.952618	1454	1000	1162	1002	1148	1791	mmu:67945	60S ribosomal protein L41
Ppwd1	36.6777	44.8228	-0.289331	1	44	34	32	33	30	48	mmu:238831	Putative uncharacterized protein
Rttn	34.0753	32.316	0.0764759	0.982825	44	28	31	18	34	26	mmu:246102	Rotatin
Supt20	164.556	198.508	-0.270618	0.873168	160	148	182	135	147	208	mmu:56790	Putative uncharacterized protein
Gm4149	261.465	256.411	0.0281583	0.990534	378	182	239	154	220	255		ribosomal protein L37a pseudogene
G0s2	376.522	637.228	-0.759073	0.948552	587	241	330	442	633	458	mmu:14373	G0/G1 switch gene 2
Chm	93.8631	97.6461	-0.0570057	0.994531	128	73	84	78	73	88	mmu:12662	Rab proteins geranylgeranyltransferase component A 1
Cp	656.065	659.517	-0.0075714	0.995683	898	622	458	480	559	567	mmu:12870	Ceruloplasmin, isoform CRA_f
Cs	9047.35	8231.23	0.136386	0.999244	9723	7811	9550	8249	5182	6679	mmu:12974	Citrate synthase, mitochondrial
Rab27a	32.0322	26.1146	0.294665	0.955913	47	22	29	36	9	19	mmu:11891	RAB27A, member RAS oncogene family, isoform CRA_a
Ube2g2	571.458	622.251	-0.122849	0.960659	604	498	607	510	419	603	mmu:22213	Ubiquitin-conjugating enzyme E2 G2
Ube2g1	367.72	319.353	0.203452	0.941447	395	308	399	265	239	276	mmu:67128	Ubiquitin-conjugating enzyme E2 G1
Rab27b	9.87216	5.93876	0.733204	0.911656	12	14	3	4	3	8	mmu:80718	Rab27b protein
Cic	331.87	305.942	0.11736	0.980097	354	288	351	276	236	230	mmu:71722	Protein capicua homolog
Rps12-ps1	1.1922	2.10537	-0.820447	0.987002	4	0	0	2	2	1		ribosomal protein S12, pseudogene 1
Rps12-ps3	374.917	431.742	-0.203598	0.745656	433	352	337	324	319	418		ribosomal protein S12, pseudogene 3
Chl1	5.25291	8.84134	-0.75115	0.909468	4	1	11	6	10	5	mmu:12661	Neural cell adhesion molecule L1-like protein
Rps12-ps4	23.9242	20.5167	0.221671	1	34	17	22	15	13	23		ribosomal protein S12, pseudogene 4
F3	99.9059	146.935	-0.55654	1	109	96	93	101	111	150	mmu:14066	Tissue factor
Cit	12.9869	16.6378	-0.357411	1	16	12	11	11	17	12	mmu:12704	Citron Rho-interacting kinase
1700008O03Rik	4.50098	2.04696	1.13675	1	3	6	4	1	2	2	mmu:69349	Putative uncharacterized protein C19orf81 homolog
Rps12-ps9	2.83584	3.92024	-0.467166	1	6	1	2	2	2	6	mmu:100503211	ribosomal protein S12, pseudogene 9
F7	4.6824	4.31165	0.119008	1	6	5	3	1	3	7	mmu:14068	Coagulation factor VII
F8	13.5183	11.5415	0.228089	0.950506	23	7	12	4	9	16	mmu:14069	Coagulation factor VIII
Pnpo	126.647	109.877	0.204924	0.978128	121	113	143	98	75	96	mmu:103711	Pyridoxine-5'-phosphate oxidase
Chka	76.3796	85.6903	-0.165945	0.96985	73	71	83	78	44	91	mmu:12660	Choline kinase alpha
Chkb	145.23	161.987	-0.15754	1	149	133	151	137	118	141	mmu:12651	Choline/ethanolamine kinase-beta
Ly6g6d	1.64363	3.12029	-0.924792	0.889719	2	1	2	1	6	0	mmu:114654	Putative uncharacterized protein
Chml	52.1097	65.3824	-0.327352	1	64	44	49	49	47	65	mmu:12663	Rab proteins geranylgeranyltransferase component A 2
Rpl13	72.1098	104.236	-0.531584	0.861001	94	52	73	66	65	130	mmu:270106	60S ribosomal protein L13
Rpl14	425.308	563.585	-0.406124	0.841841	470	403	397	369	390	641	mmu:67115	60S ribosomal protein L14
Gm6789	11.0324	10.1764	0.116515	1	11	9	13	4	10	11		eukaryotic translation elongation factor 1 alpha 1 pseudogene
Rpl15	182.382	178.303	0.0326344	0.988064	203	171	171	111	152	174	mmu:66480	60S ribosomal protein L15
Rpl17	27.447	37.8899	-0.465168	0.936686	16	29	35	14	34	46	mmu:319195	Rpl17 protein
Rpl18	1461.78	2085.1	-0.512392	0.0144147	1598	1277	1502	1466	1457	2237	mmu:19899	60S ribosomal protein L18
Rpl19	898.935	1061.03	-0.239174	0.981608	1064	821	811	698	760	1171	mmu:19921	60S ribosomal protein L19
4930480K23Rik	4.41469	5.75102	-0.381505	1	3	4	6	7	3	4	mmu:75016	RIKEN cDNA 4930480K23 gene
Rpl10	57.1979	61.3719	-0.101617	0.977407	66	55	50	36	43	74	mmu:110954	60S ribosomal protein L10
Rpl11	560.485	714.932	-0.351131	0.367527	664	481	540	533	476	761	mmu:67025	60S ribosomal protein L11
Rpl12	56.2821	61.3591	-0.1246	0.970774	58	58	51	37	38	79	mmu:269261	60S ribosomal protein L12
Ckb	289.367	227.221	0.348807	1	326	249	293	204	147	207	mmu:12709	Creatine kinase B-type
Gm6793	115.189	162.345	-0.495055	1	126	100	119	118	114	169	mmu:627828	EG627828 protein
Gm4130	12.4987	13.2429	-0.0834439	1	19	11	8	13	10	9	mmu:100042959	heterogeneous nuclear ribonucleoprotein K pseudogene
Ckm	18843.7	25576.9	-0.440761	0.565429	20535	15355	20669	18979	17328	26958	mmu:12715	Creatine kinase, muscle
Chn1	166.722	150.078	0.151733	1	201	140	161	124	115	127	mmu:108699	Alpha1-chimerin
Chn2	15.2458	8.57927	0.829484	0.849732	23	16	7	3	9	9	mmu:69993	Chimerin (Chimaerin) 2
Supt16	207.775	202	0.0406652	0.997987	217	205	196	166	158	168	mmu:114741	Suppressor of Ty 16 homolog (S. cerevisiae)
Abi3	472.123	351.514	0.42558	0.926063	448	414	544	359	241	253	mmu:66610	ABI gene family, member 3
Abi2	65.4394	50.0122	0.387879	0.928016	88	63	46	52	31	39	mmu:329165	Abl interactor 2
Abi1	167.015	137.898	0.276376	0.934862	178	166	153	108	90	143	mmu:11308	Abl interactor 1
Ensa	833.038	919.1	-0.14184	0.968272	960	726	814	635	702	925	mmu:56205	Alpha-endosulfine
E230013L22Rik	176.14	121.561	0.535039	0.198977	173	187	161	102	94	100	mmu:102132	RIKEN cDNA E230013L22 gene
Ube2j2	159.88	150.451	0.0876954	0.988314	165	137	176	140	96	133	mmu:140499	Ubiquitin-conjugating enzyme E2 J2
Ube2j1	269.988	251.168	0.104242	0.987125	327	243	241	196	169	255	mmu:56228	Ubiquitin-conjugating enzyme E2 J1
Clasp1	1597.86	1601.06	-0.00288272	0.997312	1593	1416	1756	1398	932	1633	mmu:76707	CLIP-associating protein 1
Clasp2	399.563	393.319	0.022723	0.991172	423	356	415	268	328	366	mmu:76499	Clasp2 protein
Clu	2181.94	2792.93	-0.356168	0.998114	2522	2010	2003	1205	2636	3029	mmu:12759	Clusterin
3110057O12Rik	218.964	487.948	-1.15603	7.09255e-09	259	213	183	337	435	414	mmu:269423	3110057O12Rik protein
Chpf	149.742	96.9787	0.626742	0.567679	167	121	162	114	62	58	mmu:74241	Chondroitin sulfate synthase 2
Ldlrap1	94.7945	80.9078	0.228525	0.977865	105	75	105	75	62	59	mmu:100017	Putative uncharacterized protein
Chp1	598.184	534.16	0.163319	0.881231	647	510	635	461	378	468	mmu:56398	Calcineurin B homologous protein 1
Nsmce4a	210.367	243.083	-0.20854	0.98242	292	166	181	149	212	234	mmu:67872	Protein Nsmce4a
Chp2	7.93932	11.3253	-0.512459	1	12	8	4	8	8	12	mmu:70261	Calcineurin B homologous protein 2
Hp	9.73402	2.35306	2.0485	0.641289	19	9	2	3	0	3	mmu:15439	Haptoglobin
Hr	208.051	64.677	1.68561	3.04107e-09	186	185	247	63	42	53	mmu:15460	Lysine-specific demethylase hairless
Gm18258	2.77746	2.74447	0.0172352	1	2	4	2	2	1	4		gamma-glutamyl hydrolase pseudogene
Rnf41	125.474	106.901	0.231123	1	130	109	136	95	72	95	mmu:67588	E3 ubiquitin-protein ligase NRDP1
Rnf40	333.615	278.724	0.259348	0.954021	350	294	353	281	170	231	mmu:233900	E3 ubiquitin-protein ligase BRE1B
BC030499	4.58727	6.05405	-0.400264	0.982418	3	8	2	3	5	7	mmu:216976	Uncharacterized serine/threonine-protein kinase SgK494
Nhp2	127.482	162.569	-0.350756	0.662057	135	121	124	104	126	171	mmu:52530	H/ACA ribonucleoprotein complex subunit 2
Zc3h11a	542.921	696.159	-0.358675	0.688619	625	483	520	444	583	680	mmu:70579	Zinc finger CCCH domain-containing protein 11A
Rnf44	282.687	239.993	0.236214	0.972243	270	256	315	238	150	199	mmu:105239	RING finger protein 44
Ik	566.025	742.087	-0.390724	0.422106	637	470	593	565	554	702	mmu:24010	Putative uncharacterized protein
Eny2	237.27	261.012	-0.137588	0.978309	289	205	220	172	194	279	mmu:223527	Transcription and mRNA export factor ENY2
Cnp	68.8982	62.3777	0.143436	1	70	58	78	52	48	52	mmu:12799	2',3'-cyclic-nucleotide 3'-phosphodiesterase
Gm18285	4.20293	5.71951	-0.444496	1	2	6	4	2	6	6		mbt domain containing 1 pseudogene
Gm18284	5.34559	4.32603	0.305306	1	5	4	7	3	6	1		TM2 domain containing 1 pseudogene
Ube2v2	24.6824	27.2496	-0.142753	0.999029	26	20	28	13	25	29	mmu:70620	Ubiquitin-conjugating enzyme E2 variant 2, isoform CRA_b
Ube2v1	201.667	145.441	0.471543	0.943654	194	168	240	170	85	98	mmu:66589	Ubiquitin-conjugating enzyme E2 variant 1
Fam32a	229.487	255.652	-0.155768	0.978286	281	173	240	181	214	229	mmu:67922	Putative uncharacterized protein
Chrd	37.3026	31.9778	0.222205	0.959761	47	20	47	36	18	24	mmu:12667	Chordin
Abl2	183.422	154.191	0.250442	1	195	165	188	125	99	157	mmu:11352	Abelson tyrosine-protein kinase 2
Abl1	498.655	393.825	0.340488	0.913058	513	448	527	378	310	262	mmu:11350	Tyrosine-protein kinase ABL1
Supt4a	157.899	197.317	-0.321512	0.776813	166	154	150	130	145	213	mmu:20922	MCG7669, isoform CRA_b
Ireb2	230.483	262.177	-0.185878	0.9757	280	203	210	173	236	229	mmu:64602	Iron-responsive element-binding protein 2
Cpd	612.31	569.49	0.104592	0.972805	739	520	584	446	448	496	mmu:12874	Carboxypeptidase D
Cpe	2136.18	1455.2	0.553821	4.27444e-09	2421	1911	2068	1337	1028	1183	mmu:12876	Carboxypeptidase E
Gm18281	2.18136	1.59715	0.449729	1	0	4	2	1	1	2		zinc finger protein 592 pseudogene
Cpm	72.0275	54.196	0.410361	0.879427	93	57	68	60	32	40	mmu:70574	Carboxypeptidase M
Pde10a	14.8206	16.0727	-0.117005	1	14	14	16	12	14	13	mmu:23984	PDE10A2 brain-specific isoform
LOC102638293	0.675991	0	20	1	1	1	0	0	0	0	mmu:102638293	uncharacterized LOC102638293
Cpq	240.14	275.023	-0.195678	0.968668	282	219	219	198	225	249	mmu:54381	Aminopeptidase
LOC102638294	2.52255	1.17576	1.10128	0.908792	1	5	1	0	1	2	mmu:102638294	uncharacterized LOC102638294
Rnf17	0.967644	3.75939	-1.95795	1	1	0	2	1	5	3	mmu:30054	RING finger protein 17
2900097C17Rik	1473.68	1518.29	-0.0430246	0.993399	1568	1310	1527	1115	1210	1389	mmu:347740	RIKEN cDNA 2900097C17 gene
Gm6723	3.43194	3.8178	-0.153719	0.943907	8	1	2	2	5	2		L antigen family, member 3 pseudogene
Cpz	2.84224	1.77084	0.682594	0.885073	7	2	0	1	3	0	mmu:242939	Carboxypeptidase Z
Gm6728	5.98484	5.096	0.231946	1	7	5	6	2	3	8		coenzyme Q2 homolog, prenyltransferase pseudogene
Clasrp	109.837	144.644	-0.397146	0.904143	100	109	116	80	128	147	mmu:53609	Sfrs16 protein
Ky	135.56	113.27	0.259168	0.984728	112	180	102	105	101	65	mmu:16716	Kyphoscoliosis peptidase
Rnf14	732.274	756.806	-0.0475388	0.992954	827	644	724	507	658	681	mmu:56736	Ring finger protein 14, isoform CRA_d
Rnf13	652.285	781.786	-0.261271	0.980478	752	573	632	459	677	782	mmu:24017	E3 ubiquitin-protein ligase RNF13
Rnf11	654.849	573.051	0.192499	1	751	585	627	460	396	554	mmu:29864	RING finger protein 11
Rnf10	2205.95	1765.7	0.32116	0.972364	2353	1926	2320	1771	1064	1490	mmu:50849	RING finger protein 10
Ube2q2	184.735	201.525	-0.125506	1	196	173	182	143	168	181	mmu:109161	Ubiquitin-conjugating enzyme E2 Q2
Ube2q1	180.528	166.447	0.117156	1	185	167	186	145	118	144	mmu:70093	Ubiquitin-conjugating enzyme E2 Q1
Gm6733	9.15303	19.6361	-1.10119	0.75391	11	12	4	26	8	14		signal recognition particle receptor ('docking protein') pseudogene
Gm6736	11.877	17.7707	-0.581334	1	13	7	16	10	14	20		predicted gene 6736
Mb	117330	126582	-0.109496	0.99994	141775	98008	113600	85870	90756	136578	mmu:17189	Myoglobin
Crk	573.33	650.39	-0.181939	1	658	502	560	484	493	619	mmu:12928	Adapter molecule crk
LOC102638270	5.13383	6.90812	-0.428259	0.923895	4	6	5	1	12	3	mmu:102638270	uncharacterized LOC102638270
Wbp2	482.617	347.432	0.474148	0.979901	399	437	593	383	228	230	mmu:22378	WW domain binding protein 2, isoform CRA_a
Wbp1	318.505	382.958	-0.26587	1	333	294	323	316	260	366	mmu:22377	WW domain-binding protein 1
Ube2r2	791.375	567.591	0.47951	0.64432	832	761	764	583	334	473	mmu:67615	Ubiquitin-conjugating enzyme E2 R2
Rnf207	377.478	723.322	-0.938248	0.0806918	298	405	405	410	601	772	mmu:433809	Ring finger protein 207
Puf60	428.492	426.85	0.00554075	0.999702	453	408	416	349	296	404	mmu:67959	Puf60 protein
Wbp4	175.344	157.568	0.15421	1	205	157	164	122	119	145	mmu:22380	Putative uncharacterized protein
Rnf39	4.28526	6.41856	-0.582865	0.951518	3	1	9	6	3	7	mmu:386454	MCG22610
Spdl1	3.33041	0.362973	3.19777	1	4	3	3	0	0	1	mmu:70385	Protein Spindly
Gm6705	4.24852	5.18285	-0.286786	0.969075	4	1	8	2	4	7		predicted gene 6705
Rnf38	156.023	170.988	-0.132138	0.987503	173	132	163	111	143	165	mmu:73469	E3 ubiquitin-protein ligase RNF38
Wbp5	119.143	119.648	-0.0061055	0.985167	153	106	100	76	102	115	mmu:22381	WW domain-binding protein 5
Rnf208	2.31963	1.26261	0.877483	1	3	2	2	0	2	1	mmu:68846	RING finger protein 208
Csk	121.081	93.2257	0.377169	0.796593	147	107	110	95	65	66	mmu:12988	Tyrosine-protein kinase CSK
Supt7l	94.8823	70.8604	0.42116	1	102	90	91	62	47	65	mmu:72195	STAGA complex 65 subunit gamma
Rnf34	225.614	288.875	-0.356591	1	255	193	229	227	202	282	mmu:80751	E3 ubiquitin-protein ligase RNF34
Rnf32	1.97843	0.784354	1.33478	1	2	1	3	1	0	1	mmu:56874	RING finger protein 32
Rnf31	151.854	140.756	0.109493	1	168	132	155	118	112	112	mmu:268749	E3 ubiquitin-protein ligase RNF31
Rpl7a	389.188	350.861	0.149567	0.996166	471	234	479	352	71	470	mmu:27176	60S ribosomal protein L7a
Pde11a	2.99562	9.07191	-1.59855	0.786379	4	3	2	4	14	3	mmu:241489	Dual 3',5'-cyclic-AMP and -GMP phosphodiesterase 11A
LOC102638261	6.77746	4.54375	0.576863	1	6	7	7	2	5	4	mmu:102638261	uncharacterized LOC102638261
Gm6710	5.90251	8.94378	-0.599557	0.957214	6	10	1	6	7	9	mmu:626832	predicted gene 6710
Rabgap1l	251.233	380.991	-0.600734	1.51959e-07	272	196	287	290	305	335	mmu:29809	Rab GTPase-activating protein 1-like
H2-DMb2	3.57008	6.5323	-0.871634	0.916644	1	6	3	2	7	7	mmu:15000	Histocompatibility 2, class II, locus Mb2
Cth	11.4751	14.023	-0.289287	0.94918	16	8	11	10	21	1	mmu:107869	Cystathionine gamma-lyase
H2-DMb1	28.7234	22.6475	0.342876	0.947662	48	16	25	10	20	26	mmu:14999	Class II histocompatibility antigen, M beta 1 chain
1010001N08Rik	47.2482	73.7296	-0.641985	1	47	41	53	51	54	77	mmu:68434	RIKEN cDNA 1010001N08 gene
Gpkow	173.663	205.971	-0.246149	1	204	156	161	154	170	178	mmu:209416	G patch domain and KOW motifs-containing protein
Rnf26	45.2938	30.7908	0.556817	0.904787	52	31	54	40	10	26	mmu:213211	Ring finger protein 26
Rnf25	94.6425	91.5006	0.0487064	1	95	94	92	66	73	85	mmu:57751	E3 ubiquitin-protein ligase RNF25
Rnf24	52.2975	53.6342	-0.0364126	1	68	44	46	37	41	54	mmu:51902	Ring finger protein 24, isoform CRA_a
Chuk	168.162	210.824	-0.32619	0.924753	163	141	198	129	180	208	mmu:12675	Chuk protein
Rnf20	266.63	289.706	-0.119751	1	302	237	260	215	228	266	mmu:109331	E3 ubiquitin-protein ligase BRE1A
Rnf103	169.037	158.723	0.0908261	1	200	154	153	138	109	142	mmu:22644	E3 ubiquitin-protein ligase RNF103
Ccdc109b	12.2462	10.3388	0.244268	0.975063	20	6	12	8	5	13	mmu:66815	Calcium uniporter regulatory subunit MCUb, mitochondrial
Tmem69	136.679	157.808	-0.207381	0.953234	146	134	127	103	122	164	mmu:230657	Transmembrane protein 69
Tmem67	36.95	33.0447	0.161157	0.986365	31	37	41	19	25	38	mmu:329795	Meckelin
Tmem68	52.8073	68.3134	-0.371432	1	70	42	48	50	55	62	mmu:72098	Transmembrane protein 68
LOC102638371	3.20738	7.33104	-1.19262	0.856778	5	1	4	5	10	2	mmu:102638371	uncharacterized LOC102638371
LOC102638372	3.66521	6.80843	-0.893426	1	4	3	4	2	6	9	mmu:102638372	uncharacterized LOC102638372
Tmem65	1266.57	1356.86	-0.0993476	0.976021	1359	1135	1292	1075	1075	1158	mmu:74868	Transmembrane protein 65
Tmem66	2122.84	2677.95	-0.33513	0.000160852	2253	1870	2224	1942	2112	2506	mmu:67887	Store-operated calcium entry-associated regulatory factor
Spdya	3.96966	3.70252	0.100508	1	6	4	2	3	3	3	mmu:70891	Spdya protein
Raver1-fdx1l	104.514	97.0474	0.106932	0.979655	95	90	126	96	54	89	mmu:100568458	Raver1-Fdx1l readthrough
Tmem70	656.072	766.429	-0.224297	1	748	572	648	622	541	719	mmu:70397	Transmembrane protein 70, mitochondrial
Ndufa4l2	100.194	65.5733	0.611611	0.855323	120	81	101	87	32	40	mmu:407790	NADH dehydrogenase [ubiquinone] 1 alpha subcomplex subunit 4-like 2
AW554918	43.8482	48.2434	-0.137815	0.984608	44	45	41	29	47	41	mmu:225289	Protein AW554918
Tmem71	64.0314	87.8764	-0.456696	0.944611	84	58	51	55	93	63	mmu:213068	Transmembrane protein 71
Abt1	94.6106	124.788	-0.399403	0.882493	100	82	101	89	119	93	mmu:30946	Activator of basal transcription 1
Cfdp1	211.287	255.822	-0.275938	0.813677	244	193	196	170	215	241	mmu:23837	Craniofacial development protein 1
Tmem79	3.44705	3.76093	-0.125727	1	2	4	4	4	3	2	mmu:71913	Transmembrane protein 79
LOC102638361	94.7745	154.253	-0.702729	0.827089	107	84	93	115	73	201	mmu:102638361	UPF0586 protein C9orf41 homolog
BC005561	27.762	14.0713	0.980359	1	38	24	22	13	7	15	mmu:100042165	Protein BC005561
LOC102638366	1.7883	1.17576	0.604994	0.891174	6	0	0	0	1	2	mmu:102638366	uncharacterized LOC102638366
LOC102638369	9.0236	3.13742	1.52413	1	11	9	7	4	0	4	mmu:102638369	uncharacterized LOC102638369
Abra	262.645	323.393	-0.300177	0.99041	365	175	262	153	248	406	mmu:223513	Actin-binding Rho-activating protein
Qk	2126.59	2645.11	-0.314784	0.960979	2241	2032	2063	1687	2060	2776	mmu:19317	Putative uncharacterized protein
Guf1	213.086	215.935	-0.0191625	0.992373	260	194	186	156	158	218	mmu:231279	Translation factor Guf1, mitochondrial
Tmem81	21.853	19.4138	0.17075	1	21	20	24	18	15	14	mmu:74626	Transmembrane protein 81
Tmem82	152.765	173.573	-0.184225	0.975195	182	134	143	123	102	209	mmu:213989	Transmembrane protein 82
Tmem80	114.811	128.077	-0.157753	0.992522	106	113	121	94	95	126	mmu:71448	Transmembrane protein 80
Rnf125	19.0883	17.946	0.0890318	1	21	18	18	13	14	17	mmu:67664	RNF125 protein
Rnf126	102.211	92.8578	0.138457	1	103	90	112	81	66	80	mmu:70294	Putative uncharacterized protein
ChkbCpt1b	1762.59	1930.36	-0.13117	0.991112	1794	1634	1823	1729	1354	1633	mmu:100134861	Chkb-Cpt1b readthrough transcript (NMD candidate)
Rnf123	519.436	419.756	0.307395	0.979666	490	460	596	434	270	318	mmu:84585	E3 ubiquitin-protein ligase RNF123
Gng10	92.9209	90.4114	0.0394981	0.986811	121	84	75	61	68	94	mmu:14700	Guanine nucleotide-binding protein G(I)/G(S)/G(O) subunit gamma-10
Tmem88	160.387	77.319	1.05266	0.000119297	170	153	155	68	63	56	mmu:67020	Transmembrane protein 88
Rnf128	366.134	325.56	0.169449	0.947908	439	332	328	274	225	300	mmu:66889	E3 ubiquitin-protein ligase RNF128
Itm2c	509.979	458.29	0.154175	0.984813	624	417	497	445	280	399	mmu:64294	Integral membrane protein 2C
LOC102638353	6.69757	5.3281	0.330017	1	7	6	7	3	5	5	mmu:102638353	uncharacterized LOC102638353
Itm2b	4464.93	5130.32	-0.200411	0.661582	5320	3625	4508	3906	3994	4650	mmu:16432	Integral membrane protein 2B
LOC102638354	1.46862	4.81987	-1.71454	1	0	3	1	2	4	6	mmu:102638354	uncharacterized LOC102638354
Itm2a	79.2213	85.2794	-0.106309	0.981236	105	71	63	80	63	64	mmu:16431	Integral membrane protein 2A
LOC102638355	1.38233	1.34946	0.0347242	0.905542	0	1	3	0	3	0	mmu:102638355	uncharacterized LOC102638355
Rnf121	142.615	130.65	0.126413	0.983316	174	148	104	92	80	154	mmu:75212	Ring finger protein 121, isoform CRA_b
Rnf122	42.7815	41.6616	0.0382682	1	41	41	45	39	23	41	mmu:68867	RING finger protein 122
Oas1g	3.37356	4.63213	-0.457405	1	4	4	2	5	4	2	mmu:23960	Oas1g protein
Oas1c	8.27411	6.08556	0.443216	1	12	8	5	8	2	5	mmu:114643	Protein Oas1c
Oas1b	21.9329	19.4862	0.17064	1	20	21	24	16	13	19	mmu:23961	Inactive 2'-5'-oligoadenylate synthase 1B
Oas1a	22.6928	14.8529	0.611493	0.870925	29	23	16	13	16	6	mmu:246730	2'-5'-oligoadenylate synthase 1A
Tmem97	29.7277	37.2243	-0.324437	0.987282	38	23	29	23	37	30	mmu:69071	Transmembrane protein 97
Tcirg1	140.396	170.217	-0.277875	0.925307	143	140	134	114	153	147	mmu:27060	Protein Tcirg1
Tmem95	0.298051	1.26261	-2.08278	1	1	0	0	0	2	1	mmu:100503361	Transmembrane protein 95
T2	3.79708	6.24333	-0.717423	0.913735	6	0	6	3	3	10	mmu:21331	Brachyury the second
Tmem91	0.894152	4.6621	-2.38239	0.67397	3	0	0	7	3	1	mmu:320208	RIKEN cDNA A830041P22, isoform CRA_d
Rnf114	514.839	692.592	-0.427883	0.312125	571	469	500	439	562	702	mmu:81018	Putative uncharacterized protein
Rnf115	178.122	159.765	0.156914	0.979688	229	172	134	103	132	157	mmu:67845	Putative uncharacterized protein
Tmem98	77.5485	63.2991	0.292914	0.959451	65	68	97	64	38	53	mmu:103743	Transmembrane protein 98
LOC102638342	2.31323	4.20921	-0.863643	0.951518	2	1	4	1	6	3	mmu:102638342	uncharacterized LOC102638342
Tmem8b	173.811	148.672	0.22539	1	195	144	183	126	110	127	mmu:242409	Transmembrane protein 8B
Rnf111	96.053	127.975	-0.413957	1	111	86	91	94	98	122	mmu:93836	E3 ubiquitin-protein ligase Arkadia
Gpm6b	106.124	103.021	0.0428175	0.986018	142	82	98	81	66	108	mmu:14758	Glycoprotein m6b, isoform CRA_a
LOC102638347	59.4039	70.1384	-0.239647	0.967113	48	52	76	48	69	52	mmu:102638347	uncharacterized LOC102638347
BC005537	869.634	757.39	0.199373	0.0732411	923	790	884	595	593	661	mmu:79555	Protein BC005537
Gpm6a	19.8507	23.7383	-0.258022	0.969976	32	14	15	18	23	16	mmu:234267	Neuronal membrane glycoprotein M6-a
4933417D19Rik	2.10147	4.763	-1.18048	1	1	3	2	4	2	6	mmu:71186	RIKEN cDNA 4933417D19 gene
Gng11	267.926	297.805	-0.152532	0.988008	327	234	245	161	228	351	mmu:66066	Guanine nucleotide-binding protein G(I)/G(S)/G(O) subunit gamma-11
Gng12	200.665	202.202	-0.011003	1	233	178	191	155	151	190	mmu:14701	Guanine nucleotide-binding protein G(I)/G(S)/G(O) subunit gamma-12
Tmem25	88.7895	85.0687	0.0617617	0.981664	90	86	88	86	44	80	mmu:71687	Putative uncharacterized protein
Rnf145	116.593	106.12	0.135783	0.976304	146	103	102	105	73	80	mmu:74315	Putative uncharacterized protein
Rnf146	374.109	436.603	-0.222865	0.935757	428	329	365	284	335	458	mmu:68031	E3 ubiquitin-protein ligase RNF146
Rnf149	52.0209	53.0679	-0.0287477	1	62	48	46	40	45	44	mmu:67702	E3 ubiquitin-protein ligase RNF149
LOC102638331	11.4879	11.9928	-0.0620558	1	18	10	7	7	8	15	mmu:102638331	uncharacterized LOC102638331
LOC102638336	17.0364	11.9772	0.508328	1	21	17	13	7	12	10	mmu:102638336	uncharacterized LOC102638336
Rnf141	127.768	165.544	-0.373693	0.959918	144	112	127	91	169	141	mmu:67150	RING finger protein 141
Tmem29	11.285	12.7331	-0.174186	0.997464	20	7	8	9	11	11	mmu:382245	Protein Tmem29
Tg	3.11865	10.0358	-1.68616	0.340209	3	5	1	12	3	10	mmu:21819	Kidney thyroglobulin variant
Guk1	559.965	701.809	-0.325742	0.918123	587	512	572	445	522	770	mmu:14923	Guanylate kinase 1, isoform CRA_a
Tmem37	25.404	15.4632	0.716214	0.837444	29	16	32	9	9	21	mmu:170706	Voltage-dependent calcium channel gamma-like subunit
Rnf135	38.0992	40.3788	-0.0838367	1	45	29	41	30	31	38	mmu:71956	Ring finger protein 135
Tmem35	45.6047	30.6568	0.572973	0.756106	55	33	50	35	16	24	mmu:67564	Transmembrane protein 35
Rnf138	39.8051	48.1009	-0.273113	1	40	41	37	29	37	53	mmu:56515	E3 ubiquitin-protein ligase RNF138
Tmem33	209.557	242.978	-0.213487	0.97107	267	188	176	179	153	272	mmu:67878	Transmembrane protein 33
Rnf139	301.797	339.623	-0.170356	0.966855	378	271	259	242	258	335	mmu:75841	E3 ubiquitin-protein ligase RNF139
Dio3os	2.27648	3.00501	-0.400564	1	3	1	3	2	4	1	mmu:353504	deiodinase, iodothyronine type III, opposite strand
LOC102638322	3.36716	3.25117	0.0505753	1	3	3	4	0	4	4		golgin subfamily A member 7-like
Rnf130	286.826	257.52	0.155491	0.964123	344	252	266	233	188	206	mmu:59044	MKIAA4183 protein
LOC102638326	7.21379	8.10101	-0.167346	1	10	5	7	4	7	9	mmu:102638326	uncharacterized LOC102638326
Gatsl3	48.6602	36.4439	0.417062	0.961261	60	46	40	56	10	23	mmu:71962	GATS-like protein 3
Poc5	58.144	55.2773	0.0729451	1	72	51	52	45	42	48	mmu:67463	Centrosomal protein POC5
Adrbk1	389.105	350.991	0.148723	0.966714	409	350	403	316	243	299	mmu:110355	Beta-adrenergic receptor kinase 1
Tmem42	81.4851	80.4243	0.0189054	0.981108	116	63	69	57	56	86	mmu:66079	Transmembrane protein 42
Mss51	6.44906	5.54582	0.217689	1	7	8	4	2	4	8	mmu:74843	Putative protein MSS51 homolog, mitochondrial
Adrbk2	94.8725	187.189	-0.980433	0.00513862	142	54	96	134	126	204	mmu:320129	Beta-adrenergic receptor kinase 2
Rnf169	113.556	111.521	0.0260896	0.987121	144	93	106	99	64	113	mmu:108937	E3 ubiquitin-protein ligase RNF169
Rnf167	303.683	234.838	0.370903	1	334	285	288	207	170	196	mmu:70510	E3 ubiquitin-protein ligase RNF167
Tmem47	87.0897	148.578	-0.770651	0.00594281	131	66	69	109	112	144	mmu:192216	Putative uncharacterized protein
Rnf168	112.012	105.559	0.0855989	1	109	105	119	85	80	93	mmu:70238	E3 ubiquitin-protein ligase RNF168
Tmem43	210.458	157.123	0.421633	1	236	198	195	136	117	130	mmu:74122	Transmembrane protein 43
Tmem44	108.082	118.824	-0.136693	0.974869	116	113	92	75	89	130	mmu:224090	Protein Tmem44
Pisd-ps1	153.877	134.642	0.192652	0.980167	137	168	148	76	120	134	mmu:236604	phosphatidylserine decarboxylase, pseudogene 1
LOC102638312	2.65442	4.16793	-0.650932	0.911068	3	2	3	3	0	8	mmu:102638312	uncharacterized LOC102638312
Pisd-ps2	17.8075	24.3333	-0.450447	0.95485	25	15	14	19	25	14	mmu:328734	Uncharacterized protein
Rnf165	1.98483	0.362973	2.45108	1	3	2	1	0	0	1	mmu:225743	RING finger protein 165
Rnf166	258.178	314.222	-0.28342	0.632521	281	256	232	277	222	269	mmu:68718	Ring finger protein 166
Podn	177.657	118.596	0.583041	0.937669	207	158	168	160	71	53	mmu:242608	Podocan
Tmem52	11.6565	5.75256	1.01886	0.802871	19	7	10	10	1	3	mmu:69671	Transmembrane protein 52
Tmem53	117.614	143.931	-0.29132	0.89124	137	119	95	104	112	137	mmu:68777	Transmembrane protein 53
Zc3h12d	4.97405	2.52676	0.977134	1	6	4	5	3	2	1	mmu:237256	Probable ribonuclease ZC3H12D
Tmem51	74.568	71.0353	0.0700213	0.977921	55	68	97	60	42	74	mmu:214359	Transmembrane protein 51
Zc3h12c	62.4117	68.3024	-0.13012	1	79	55	54	59	53	54	mmu:244871	Probable ribonuclease ZC3H12C
Zc3h12b	2.74071	2.80135	-0.0315705	1	3	4	1	0	3	4	mmu:547176	Protein Zc3h12b
Zc3h12a	37.4534	30.1568	0.312614	1	32	34	45	24	26	23	mmu:230738	Ribonuclease ZC3H12A
Tmem59	615.399	621.296	-0.013759	0.998265	729	521	601	514	468	535	mmu:56374	Transmembrane protein 59
Rnf157	55.6028	45.4069	0.292246	0.960355	43	45	77	43	30	38	mmu:217340	RING finger protein 157
Tmem56	6.62408	24.0144	-1.85811	1	9	6	5	18	22	18	mmu:99887	Transmembrane protein 56
Tmem57	266.695	234.777	0.1839	0.959092	342	226	237	205	179	187	mmu:66146	Macoilin
Rnf150	232.764	272.338	-0.226532	0.961243	227	234	229	178	195	302	mmu:330812	Putative uncharacterized protein
LOC102638301	2.35637	4.60216	-0.965743	1	2	2	3	3	5	3	mmu:102638301	uncharacterized LOC102638301
Rnf152	27.5478	19.4122	0.504972	0.916126	35	32	15	15	17	15	mmu:320311	E3 ubiquitin-protein ligase RNF152
Fam35a	34.0041	34.8155	-0.0340228	1	38	29	35	20	28	38	mmu:75698	3110001K24Rik protein
Lbx2	6.21811	5.27123	0.238336	1	3	7	8	5	3	5	mmu:16815	Transcription factor LBX2
Mybpc2	173.544	85.1369	1.02744	0.000103013	219	166	136	80	53	76	mmu:233199	Myosin-binding protein C, fast-type
Mybpc3	19904	20047.7	-0.0103764	0.999589	21105	19271	18908	17243	13981	17888	mmu:17868	Mybpc3 protein
Tmem64	226.342	223.834	0.0160737	1	269	183	230	166	167	217	mmu:100201	Transmembrane protein 64
Tmem62	37.8227	36.487	0.0518689	1	39	33	41	27	30	32	mmu:96957	Transmembrane protein 62
Tmem60	109.003	137.238	-0.33231	0.929654	138	91	100	89	91	162	mmu:212090	Transmembrane protein 60
Rnf181	350.333	372.39	-0.0880887	0.986863	367	339	337	240	319	352	mmu:66510	E3 ubiquitin-protein ligase RNF181
Rnf187	762.088	704.275	0.113818	0.993685	756	646	874	686	451	585	mmu:108660	E3 ubiquitin-protein ligase RNF187
Prkrir	769.787	880.454	-0.193788	0.849756	930	670	715	644	648	875	mmu:72981	52 kDa repressor of the inhibitor of the protein kinase
Rnf185	164.277	160.733	0.0314673	0.98608	197	142	155	140	89	170	mmu:193670	E3 ubiquitin-protein ligase RNF185
Rpl14-ps1	819.995	893.285	-0.123506	0.987585	994	732	738	632	645	928	mmu:100040970	ribosomal protein L14, pseudogene 1
Xk	68.1503	65.6286	0.0543953	1	68	70	64	47	47	68	mmu:22439	XK-related protein
Htra4	24.7815	8.55544	1.53435	1	28	24	22	13	2	6	mmu:330723	Serine protease HTRA4
Htra3	577.084	420.184	0.457758	0.992343	739	464	542	583	158	285	mmu:78558	Htra3 protein
Eogt	134.301	117.172	0.196844	1	169	114	122	84	89	115	mmu:101351	EGF domain-specific O-linked N-acetylglucosamine transferase
Htra2	170.2	158.662	0.101277	0.983406	166	152	189	166	102	118	mmu:64704	Serine protease HTRA2, mitochondrial
Gm4070	25.1835	35.2751	-0.48617	0.939192	35	16	26	13	38	35	mmu:100042856	predicted gene 4070
Htra1	544.503	477.063	0.190761	0.97865	572	459	599	454	348	356	mmu:56213	Serine protease HTRA1
Dhdds	195.458	175.078	0.158864	0.978258	196	181	205	162	114	153	mmu:67422	Dehydrodolichyl diphosphate syntase complex subunit Dhdds
Txndc5	326.46	260.445	0.325926	0.438015	399	263	323	235	166	239	mmu:105245	Thioredoxin domain-containing protein 5
Rnf170	106.871	130.378	-0.286831	0.923095	119	103	97	78	103	141	mmu:77733	E3 ubiquitin-protein ligase RNF170
F830016B08Rik	38.2677	125.273	-1.71087	0.971707	36	33	45	49	210	28	mmu:240328	Protein F830016B08Rik
Pam16	46.6193	48.0159	-0.0425869	1	45	48	45	37	39	41	mmu:66449	Mitochondrial import inner membrane translocase subunit TIM16
Txndc9	328.813	365.21	-0.151456	0.9862	434	262	300	233	287	380	mmu:98258	Thioredoxin domain-containing protein 9
Cib1	72.9822	76.331	-0.0647242	1	82	62	75	65	62	58	mmu:23991	Calcium and integrin-binding protein 1
Rnf180	2.98922	3.97711	-0.411952	0.993857	3	2	4	0	4	6	mmu:71816	Rnf180 protein
Ube2d3	1753.72	2044	-0.220971	0.955574	2001	1597	1654	1392	1535	2113	mmu:66105	Ubiquitin-conjugating enzyme E2 D3
Cib2	3.78185	4.09393	-0.114395	1	2	4	5	2	4	4	mmu:56506	Calcium and integrin binding family member 2, isoform CRA_a
Cib3	2.34358	4.93516	-1.07438	0.869844	0	0	7	1	6	5	mmu:234421	Calcium and integrin-binding family member 3
Ube2d1	174.871	157.794	0.148253	1	187	154	182	141	113	131	mmu:216080	Ubiquitin-conjugating enzyme E2 D1
5730405O15Rik	2.39312	3.42639	-0.517799	1	1	2	4	3	4	1	mmu:70489	RIKEN cDNA 5730405O15 gene
Gm4045	39.2657	86.8875	-1.14588	0.995813	35	32	50	72	66	74		ATP synthase, H+ transporting, mitochondrial F0 complex, subunit g pseudogene
Rnf19a	165.303	161.657	0.0321716	1	182	153	159	115	129	152	mmu:30945	E3 ubiquitin-protein ligase RNF19A
Stambp	75.6254	75.8307	-0.00391169	1	80	75	70	49	67	69	mmu:70527	Putative uncharacterized protein
Nid2	145.312	82.483	0.816981	0.0191519	165	133	137	94	59	45	mmu:18074	Nidogen-2
Nid1	975.912	578.159	0.755285	0.927184	1462	686	839	603	367	438	mmu:18073	Nidogen-1
Ube2e3	208.592	221.464	-0.0863889	0.996562	253	177	198	195	162	183	mmu:22193	Ubiquitin-conjugating enzyme E2 E3
Ube2e2	33.5246	33.9762	-0.0193021	1	34	30	36	29	29	24	mmu:218793	Ubiquitin-conjugating enzyme E2 E2
Ube2e1	173.834	210.666	-0.27725	0.937135	212	159	151	129	174	215	mmu:22194	Ubiquitin-conjugating enzyme E2 E1
Rnf19b	129.77	133.398	-0.0397791	0.990406	143	111	135	122	104	97	mmu:75234	E3 ubiquitin-protein ligase RNF19B
Tmem17	17.0085	17.0148	-0.000535499	0.999092	25	12	15	8	15	19	mmu:103765	Transmembrane protein 17
Armc10	77.9755	64.9326	0.264077	1	91	69	74	49	46	65	mmu:67211	Armadillo repeat-containing protein 10
Gm4055	4.09513	9.42357	-1.20236	1	7	0	6	8	7	8	mmu:100042834	predicted gene 4055
Pogk	109.624	140.492	-0.357924	1	112	91	125	107	108	129	mmu:71592	Pogo transposable element with KRAB domain
Tmem11	201.954	202.388	-0.00309537	0.988373	220	158	229	184	142	168	mmu:216821	Transmembrane protein 11, mitochondrial
Ccdc102a	49.7579	34.5186	0.527551	0.848961	46	44	58	36	18	31	mmu:234582	Ccdc102a protein
Tmem18	100.129	117.65	-0.232647	1	115	83	103	88	96	103	mmu:211986	Transmembrane protein 18
Tmem19	74.9088	55.5222	0.43207	1	91	60	75	45	49	40	mmu:67226	Transmembrane protein 19
Dak	41.2483	25.6443	0.685701	0.642653	56	26	44	22	13	29	mmu:225913	Putative uncharacterized protein
Cyp46a1	6.15101	5.83633	0.0757627	1	6	8	4	4	6	4	mmu:13116	Putative uncharacterized protein
Dap	78.9646	64.1801	0.299081	1	87	73	76	58	48	50	mmu:223453	Death-associated protein 1
Pogz	135.532	150.683	-0.15288	1	164	115	129	118	126	122	mmu:229584	Pogo transposable element with ZNF domain, isoform CRA_b
Cdk5rap2	68.3468	70.4173	-0.0430557	1	65	72	65	49	59	64	mmu:214444	CDK5 regulatory subunit-associated protein 2
Cdk5rap3	203.471	225.267	-0.146816	0.979933	231	187	191	177	197	171	mmu:80280	CDK5 regulatory subunit-associated protein 3
Dbi	923.451	1045.43	-0.178984	0.990819	1211	785	794	745	741	1097	mmu:13167	Acyl-CoA-binding protein
Dbh	15.8426	31.6286	-0.997423	0.737989	10	11	26	28	11	41	mmu:13166	Dopamine beta-hydroxylase
Cdk5rap1	78.2025	113.552	-0.538061	0.114412	96	63	77	72	93	114	mmu:66971	CDK5 regulatory subunit-associated protein 1
Dbp	728.869	463.805	0.652142	0.989069	540	794	800	469	482	136	mmu:13170	D site-binding protein
Dbt	457.685	597.86	-0.385453	0.0176636	450	438	472	434	486	541	mmu:13171	Lipoamide acyltransferase component of branched-chain alpha-keto acid dehydrogenase complex, mitochondrial
Dapp1	49.7141	84.9359	-0.772719	0.897238	61	48	40	31	92	84	mmu:26377	Dual adapter for phosphotyrosine and 3-phosphotyrosine and 3-phosphoinositide
Dck	28.6002	20.2235	0.499995	1	39	21	27	12	20	17	mmu:13178	Deoxycytidine kinase
Dcn	3212.61	2858.89	0.168292	0.998812	4795	2584	2410	2375	2153	2451	mmu:13179	Decorin
Dct	7.21147	7.72365	-0.0989903	0.941005	18	4	1	2	4	14	mmu:13190	L-dopachrome tautomerase
Pon3	84.8395	113.194	-0.415988	0.864342	117	64	77	91	97	86	mmu:269823	Serum paraoxonase/lactonase 3
Ddc	10.0257	18.0105	-0.84514	0.912874	19	8	4	26	6	12	mmu:13195	Aromatic L-amino acid decarboxylase
Polq	61.0852	78.4708	-0.361333	0.925281	71	64	47	43	68	82	mmu:77782	Putative uncharacterized protein
Nifk	136.123	136.145	-0.000228321	0.985012	152	134	120	85	102	150	mmu:67949	MKI67 FHA domain-interacting nucleolar phosphoprotein
Pon2	303.426	287.411	0.0782277	0.987594	369	239	308	203	218	286	mmu:330260	Serum paraoxonase/arylesterase 2
Polm	24.9565	23.0166	0.116743	1	30	22	23	22	12	23	mmu:54125	DNA-directed DNA/RNA polymerase mu
Poln	20.3629	15.5473	0.389273	0.9425	26	13	23	8	19	10	mmu:272158	DNA polymerase nu
Ddo	342.951	327.13	0.0681394	0.987654	416	295	321	314	212	274	mmu:70503	D-aspartate oxidase
Ddn	4.11664	3.00501	0.454098	1	2	4	6	2	4	1	mmu:13199	Dendrin
Rgs17	13.2849	18.7872	-0.499961	1	17	12	11	12	16	18	mmu:56533	Regulator of G-protein-signaling 17
Rgs18	1.98483	2.10537	-0.0850614	1	3	2	1	2	2	1	mmu:64214	Regulator of G-protein signaling 18
Rgs19	37.6453	24.4089	0.625066	1	45	34	34	23	19	17	mmu:56470	Regulator of G-protein-signaling 19
Ddt	294.393	330.811	-0.168264	0.958237	360	247	280	235	249	330	mmu:13202	D-dopachrome decarboxylase
Rgs14	7.96967	7.6827	0.0529056	1	10	7	7	9	3	7	mmu:51791	Regulator of G-protein-signaling 14
Rgs16	12.3197	5.80636	1.08526	0.750637	18	6	14	2	7	5	mmu:19734	Regulator of G-protein signaling 16
Pomk	67.4296	56.5096	0.254887	1	70	55	77	38	40	62	mmu:74653	Protein O-mannose kinase
1700084C01Rik	0	0.362973	-20	1	0	0	0	0	0	1	mmu:78465	1700084C01Rik protein
Rgs10	38.4852	34.5801	0.154361	0.966847	53	37	26	43	14	28	mmu:67865	Regulator of G-protein-signaling 10
Rgs11	1.30884	4.20921	-1.68526	0.878227	2	1	1	1	6	3	mmu:50782	Regulator of G-protein-signaling 11
Rgs12	145.494	111.927	0.378395	1	153	127	155	105	73	96	mmu:71729	Regulator of G-protein-signaling 12
Dek	212.643	217.203	-0.030612	0.988353	265	188	187	150	185	195	mmu:110052	Protein DEK
Lca5	22.1016	15.5076	0.511178	0.946051	31	11	26	13	11	14	mmu:75782	Lebercilin
Acan	0.894152	0	20	1	3	0	0	0	0	0	mmu:11595	Aggrecan core protein
Des	14294.7	12285	0.218583	0.998165	15268	13171	14236	11775	7513	10865	mmu:13346	Desmin
Polb	223.635	246.155	-0.138422	0.987377	288	183	205	143	172	299	mmu:18970	DNA polymerase beta
Polk	40.9861	30.3859	0.431735	0.921615	49	45	28	19	32	22	mmu:27015	Putative uncharacterized protein
Poll	93.4704	76.4334	0.290306	1	99	78	103	65	59	62	mmu:56626	DNA polymerase lambda
Poli	14.0472	17.583	-0.323899	1	18	15	9	13	14	16	mmu:26447	DNA polymerase iota truncated form
Polg	444.621	388.543	0.1945	0.940902	457	405	464	313	272	370	mmu:18975	DNA polymerase subunit gamma-1
Polh	58.9757	48.685	0.276644	1	62	54	60	39	37	43	mmu:80905	Polh protein
Pole	27.0795	15.4367	0.810841	0.848095	26	29	25	18	11	8	mmu:18973	DNA polymerase epsilon catalytic subunit A
Gusb	175.775	121.728	0.530067	0.0340812	195	174	155	115	83	99	mmu:110006	Beta-glucuronidase
Snrnp200	626.941	619.249	0.0178122	0.992363	652	560	660	495	499	513	mmu:320632	U5 small nuclear ribonucleoprotein 200 kDa helicase
Pop7	59.5374	70.213	-0.237943	0.960385	57	55	65	72	37	64	mmu:74097	Ribonuclease P protein subunit p20
Pop5	118.043	149.869	-0.344393	0.842979	128	98	128	133	94	142	mmu:117109	Ribonuclease P/MRP protein subunit POP5
Pop4	87.627	99.5093	-0.183456	0.96801	99	90	72	81	59	107	mmu:66161	Ribonuclease P protein subunit p29
Pop1	17.0236	24.7813	-0.541714	0.952128	19	15	17	11	23	27	mmu:67724	Blood vessel epicardial substance
Gm6644	116.675	175.807	-0.591504	0.999999	127	112	109	138	126	168	mmu:626009	Akr1b3 pseudogene
Gm6649	4.00641	4.48687	-0.163402	1	5	4	3	4	3	4		E74-like factor 1 pseudogene
H2-Aa	364.508	506.426	-0.474403	0.994135	508	291	308	173	570	488	mmu:14960	Beta-2-microglobulin
Gm6652	29.1531	49.0385	-0.750268	0.312574	31	27	29	51	33	35		sorbitol dehydrogenase pseudogene
Pomp	608.442	766.38	-0.33294	0.612924	674	569	575	527	550	818	mmu:66537	Proteasome maturation protein
Gm6654	3.83139	4.90672	-0.356892	1	3	6	2	2	5	5	mmu:626175	predicted pseudogene 6654
Hecw2	139.971	110.359	0.342918	0.863181	174	110	139	96	61	117	mmu:329152	HECT, C2 and WW domain containing E3 ubiquitin protein ligase 2
Gm21949	290.553	417.596	-0.523305	0.649763	339	241	294	307	318	400	mmu:100505386	predicted gene, 21949
Accs	45.201	58.6422	-0.375584	0.936942	41	35	59	41	50	52	mmu:329470	1-aminocyclopropane-1-carboxylate synthase-like protein 1
1700010I14Rik	0.632847	0.421382	0.586729	1	1	0	1	1	0	0	mmu:66931	RIKEN cDNA 1700010I14, isoform CRA_b
Lcat	10.3995	13.6597	-0.393405	0.964461	10	9	12	5	16	12	mmu:16816	Phosphatidylcholine-sterol acyltransferase
Ace2	10.9869	10.8455	0.0186922	0.986212	19	7	8	6	8	13	mmu:70008	Angiotensin I converting enzyme 2
Sgip1	5.79471	6.1993	-0.0973699	1	11	4	3	4	6	5	mmu:73094	SH3-containing GRB2-like protein 3-interacting protein 1
H2-D1	1555.36	1364.94	0.188411	0.99524	1845	1437	1381	1221	1191	867	mmu:14964	H-2 class I histocompatibility antigen, D-P alpha chain
Dhh	3.51183	2.88819	0.282055	0.962307	7	2	2	0	4	3	mmu:13363	Desert hedgehog protein
Gm6627	34.3717	27.1374	0.340936	0.996403	38	22	44	20	19	28		Ewing sarcoma breakpoint region 1 pseudogene
Nim1	38.1855	39.4067	-0.0454159	1	45	31	39	32	31	33	mmu:245269	Serine/threonine-protein kinase NIM1
Rab33b	64.3342	78.0339	-0.278514	0.957038	79	53	62	42	72	77	mmu:19338	Ras-related protein Rab-33B
Rab33a	0.632847	0.362973	0.801997	1	1	0	1	0	0	1	mmu:19337	Ras-related protein Rab-33A
Oscp1	23.1164	24.4783	-0.0825863	1	31	19	20	15	21	24	mmu:230751	Protein OSCP1
Gm6682	0.712737	1.65556	-1.21587	1	0	1	1	2	1	1	mmu:626534	tubulin, alpha 1C pseudogene
Gm6685	14.5618	18.7789	-0.366932	0.942922	14	8	22	22	5	20		Uncharacterized protein
Atcayos	378.452	350.818	0.109388	0.990296	392	399	331	216	279	370	mmu:69678	ataxia, cerebellar, Cayman type homolog (human), opposite strand
Gm4024	28.8399	35.9094	-0.316294	1	36	24	27	34	27	26	mmu:100042773	predicted pseudogene 4024
Plin3	1241.61	1425.96	-0.199721	0.985966	1361	1078	1280	1337	871	1297	mmu:66905	Putative uncharacterized protein
Ep400	248.212	232.763	0.0927131	1	276	207	262	182	188	197	mmu:75560	E1A-binding protein p400
Plin4	1796.86	1730.63	0.0541833	0.998148	2080	1376	1962	1741	906	1624	mmu:57435	Perilipin-4
Plin1	3.45985	0	20	1	4	6	0	0	0	0	mmu:103968	Perilipin-1
Plin2	362.247	436.958	-0.270523	0.911971	382	302	401	286	367	417	mmu:11520	Perilipin-2
Plin5	1062.18	1329.89	-0.324286	0.97972	1288	799	1124	1221	754	1312	mmu:66968	Perilipin-5
C77080	38.1208	18.6878	1.02848	1	50	26	40	18	15	12	mmu:97130	Uncharacterized protein KIAA1522
0610009D07Rik	140.654	142.715	-0.0209804	0.984346	178	137	107	86	131	131	mmu:66055	Splicing factor 3B subunit 6
Rab39b	0	1.5103	-20	1	0	0	0	1	0	3	mmu:67790	RAB39B, member RAS oncogene family
Ache	23.7019	18.8031	0.334029	0.949493	13	25	31	17	17	11	mmu:11423	Acetylcholinesterase
Gm4037	8.83579	10.3532	-0.228643	1	7	9	10	10	8	7		ribosomal protein S2 pseudogene
Cilp	139.531	27.1833	2.3598	0.012657	190	160	67	27	19	20	mmu:214425	Cartilage intermediate layer protein 1
Paip1	388.139	382.429	0.021383	1	435	342	386	301	264	377	mmu:218693	Polyadenylate-binding protein-interacting protein 1
Paip2	1200.92	1543.52	-0.362083	0.00339103	1346	1069	1182	1070	1209	1512	mmu:67869	Putative uncharacterized protein
Mocs3	32.7064	28.3163	0.207942	0.986456	31	24	43	26	16	28	mmu:69372	Adenylyltransferase and sulfurtransferase MOCS3
Mocs2	199.817	210.344	-0.0740723	1	232	173	195	157	164	194	mmu:17434	Molybdopterin synthase catalytic subunit
Pcp4l1	1365.15	1041.45	0.390467	0.838687	1447	1128	1516	1007	636	912	mmu:66425	Purkinje cell protein 4-like protein 1
1110007C09Rik	300.686	323.56	-0.105773	0.987107	316	239	347	308	200	286	mmu:68480	RIKEN cDNA 1110007C09, isoform CRA_a
Dld	3128.39	4067.58	-0.378748	0.0409566	3489	2740	3145	2768	3226	3995	mmu:13382	Dihydrolipoyl dehydrogenase, mitochondrial
Gm6663	7.43195	12.2989	-0.726719	1	12	4	7	9	6	16		mortality factor 4 like 1 pseudogene
Gm6665	38.935	37.6028	0.0502264	1	44	32	41	23	33	36		glutathione S-transferase, mu 2 pseudogene
Nip7	85.6404	115.24	-0.428279	0.675832	79	89	85	82	89	112	mmu:66164	60S ribosome subunit biogenesis protein NIP7 homolog
Enpp1	22.9653	22.6209	0.0217988	1	26	19	24	19	22	13	mmu:18605	Ectonucleotide pyrophosphatase/phosphodiesterase family member 1
Enpp2	66.2756	67.4631	-0.0256199	0.983028	127	38	42	68	54	40	mmu:18606	Ectonucleotide pyrophosphatase/phosphodiesterase family member 2
Enpp3	27.3042	20.6149	0.405435	0.957826	39	22	22	11	21	18	mmu:209558	Enpp3 protein
Enpp4	234.606	286.849	-0.290047	0.812828	273	215	215	187	239	277	mmu:224794	Bis(5'-adenosyl)-triphosphatase enpp4
Enpp5	139.385	170.19	-0.28807	0.879181	152	132	132	118	150	146	mmu:83965	Ectonucleotide pyrophosphatase/phosphodiesterase family member 5
Enpp6	16.3884	11.2528	0.542393	0.930513	26	14	10	10	10	7	mmu:320981	Ectonucleotide pyrophosphatase/phosphodiesterase family member 6
Mocs1	121.369	110.477	0.135647	0.979735	103	115	141	113	76	79	mmu:56738	Molybdenum cofactor synthesis 1, isoform CRA_d
Ston1	50.7231	25.0841	1.01587	0.459583	45	50	55	37	9	15	mmu:77057	Stonin-1
Ston2	24.2853	29.9232	-0.301181	0.986817	23	16	34	20	26	27	mmu:108800	Stonin-2
Dmd	832.943	729.736	0.190843	0.418546	905	708	883	559	583	639	mmu:13405	Dystrophin Dp71b
F10	1.09068	1.23417	-0.17832	1	0	2	1	1	1	1	mmu:14058	Coagulation factor X
Gm4013	2.87258	2.26468	0.343041	0.953343	5	1	3	0	1	5	mmu:100042757	predicted gene 4013
Ngfrap1	27.2955	12.2549	1.1553	0.498055	46	20	18	10	9	11	mmu:12070	Protein BEX3
Cinp	121.824	152.736	-0.326243	0.843441	145	107	114	96	131	147	mmu:67236	2810452K22Rik protein
Gm4017	2.62407	0.812791	1.69085	0.910581	5	3	0	0	1	1		predicted gene 4017
Gm21927	193.152	245.652	-0.346882	0.911198	195	181	199	156	170	285		DEAD (Asp-Glu-Ala-Asp) box polypeptide 5 pseudogene
Hipk4	3.06911	6.25771	-1.02782	1	2	3	4	5	6	4	mmu:233020	Homeodomain-interacting protein kinase 4
2210013O21Rik	73.4937	79.8689	-0.120015	0.998378	91	66	64	51	62	84	mmu:70123	RIKEN cDNA 2210013O21 gene
Mocos	36.438	50.5821	-0.473182	1	47	31	32	30	44	50	mmu:68591	Molybdenum cofactor sulfurase
Akap17b	28.5786	23.4949	0.28259	1	34	24	28	21	14	23	mmu:338351	A-kinase anchor protein 17B
Fastkd2	186.467	202.02	-0.115578	1	220	156	185	140	159	197	mmu:75619	MKIAA0971 protein
Fastkd1	134.953	154.345	-0.193703	1	163	124	118	116	111	153	mmu:320720	FAST kinase domain-containing protein 1
Fastkd3	56.3429	62.9398	-0.159737	1	64	49	56	45	55	53	mmu:69577	FAST kinase domain-containing protein 3
Ninl	13.8315	17.7282	-0.358095	1	18	10	14	14	15	14	mmu:78177	Ninein-like protein
Hipk1	535.967	492.736	0.121328	0.989511	648	419	551	478	295	437	mmu:15257	Homeodomain interacting protein kinase 1
Hipk2	649.353	616.754	0.0743082	0.992418	664	562	714	585	439	476	mmu:15258	Hipk2 protein
Hipk3	1296.35	1516.17	-0.225971	0.171994	1437	1108	1342	1086	1180	1454	mmu:15259	Homeodomain-interacting protein kinase 3
H2-K2	33.2328	49.1302	-0.564001	0.745299	24	38	35	30	44	46	mmu:630499	histocompatibility 2, K region locus 2
H2-K1	1534.2	1972.38	-0.362452	0.997162	1716	1636	1208	1400	2009	1319	mmu:14972	H-2 class I histocompatibility antigen, K-K alpha chain
Pcyt1b	1.05393	1.96012	-0.895159	1	1	2	0	1	1	3	mmu:236899	Choline-phosphate cytidylyltransferase B
Pcyt1a	849.326	735.137	0.208305	1	922	753	866	591	515	701	mmu:13026	Choline-phosphate cytidylyltransferase A
Chmp2a	621.794	768.723	-0.306027	0.133607	746	513	614	554	563	777	mmu:68953	Charged multivesicular body protein 2a
Chmp2b	238.914	214.966	0.152382	1	256	215	243	164	154	211	mmu:68942	Charged multivesicular body protein 2b
Cir1	55.8395	55.5222	0.00822158	1	63	52	52	45	49	40	mmu:66935	Corepressor interacting with RBPJ 1
Dos	28.6025	29.7468	-0.0565886	0.974299	31	22	33	19	33	19	mmu:100503659	Protein Dos
Dr1	150.358	145.934	0.0430824	1	172	124	156	111	122	122	mmu:13486	Putative uncharacterized protein
Ubox5	57.2801	58.5125	-0.0307108	1	57	57	56	40	45	59	mmu:140629	RING finger protein 37
H2-M5	0.669593	1.26261	-0.915052	1	0	0	2	0	2	1	mmu:240095	Protein H2-M5
F2r	211.779	168.716	0.327968	0.423759	260	187	190	131	141	138	mmu:14062	Proteinase-activated receptor 1
H2-M3	42.2566	51.8038	-0.293882	1	45	40	41	37	45	44	mmu:14991	MHC class I like protein GS24
Dpt	702.671	662.421	0.0850998	0.994698	970	553	611	624	412	590	mmu:56429	Dermatopontin
Gatsl2	83.428	74.9877	0.153878	0.974519	79	61	110	77	51	54	mmu:80909	GATS-like protein 2
Hsbp1l1	20.3299	20.026	0.0217345	0.966195	16	27	16	22	11	16	mmu:66255	Heat shock factor-binding protein 1-like protein 1
Fam20a	17.7516	21.2886	-0.262132	1	23	12	19	22	13	17	mmu:208659	Protein FAM20A
Fam20b	634.543	625.809	0.0199965	0.992233	690	528	685	569	437	522	mmu:215015	Glycosaminoglycan xylosylkinase
4930404I05Rik	3.87453	5.41495	-0.482926	0.968187	3	7	1	3	6	4	mmu:67394	RIKEN cDNA 4930404I05 gene
Fam20c	111.815	70.2543	0.670456	0.0584957	147	94	97	70	43	59	mmu:80752	Extracellular serine/threonine protein kinase FAM20C
Acly	248.718	179.616	0.469595	0.0441339	306	221	221	162	137	137	mmu:104112	Putative uncharacterized protein
Acn9	62.9863	78.0599	-0.309542	0.939854	86	51	54	58	49	87	mmu:71238	ACN9 homolog (S. cerevisiae)
4930412F12Rik	2.58093	1.23417	1.06435	1	5	2	1	1	1	1	mmu:74849	RIKEN cDNA 4930412F12 gene
Rpl7l1	296.295	343.497	-0.213262	0.936184	372	247	275	257	234	358	mmu:66229	Putative uncharacterized protein
Trp53bp1	244.192	276.321	-0.178326	1	254	227	247	214	225	234	mmu:27223	Tumor suppressor p53-binding protein 1
Chmp1b	195.013	219.593	-0.171262	0.972718	214	186	182	137	192	208	mmu:67064	Putative uncharacterized protein
Chmp1a	547.101	506.302	0.111809	0.996412	600	481	557	370	411	456	mmu:234852	Charged multivesicular body protein 1a
Aco2	21761.6	20225	0.105645	0.997482	22834	19212	22984	16936	14320	18313	mmu:11429	Aconitate hydratase, mitochondrial
Aco1	280.044	304.845	-0.122423	1	297	241	300	246	231	268	mmu:11428	Cytoplasmic aconitate hydratase
Cish	533.774	634.641	-0.249714	0.873209	562	551	472	545	442	568	mmu:12700	Cytokine-inducible SH2-containing protein
Nit2	165.869	208.276	-0.328449	1	181	142	174	167	146	199	mmu:52633	Omega-amidase NIT2
Nit1	268.63	262.103	0.0354869	0.992371	309	235	262	203	169	277	mmu:27045	Nitrilase homolog 1
Trp53bp2	75.7447	70.477	0.103992	0.975986	100	56	74	83	41	47	mmu:209456	Apoptosis-stimulating of p53 protein 2
Lcn2	18.6497	20.8559	-0.161302	0.957804	25	19	12	25	6	21	mmu:16819	Neutrophil gelatinase-associated lipocalin
Stox2	142.266	117.63	0.274326	0.934247	175	133	119	97	73	121	mmu:71069	Storkhead-box protein 2
Slco1a4	5.52061	4.87828	0.178454	1	7	2	8	3	4	5	mmu:28250	Solute carrier organic anion transporter family member 1A4
Dnase1	24.9198	25.9601	-0.0590058	1	31	22	22	17	20	27	mmu:13419	Deoxyribonuclease-1
Stox1	10.5873	6.95522	0.606172	1	14	9	9	6	5	6	mmu:216021	Protein Stox1
Arhgef15	463.035	402.502	0.202125	0.94513	487	384	516	298	284	411	mmu:442801	Rho guanine nucleotide exchange factor 15
Arhgef17	539.928	395.426	0.449359	0.981806	531	481	597	478	257	216	mmu:207212	Rho guanine nucleotide exchange factor 17
Arhgef11	214.204	166.38	0.364505	0.868057	219	185	236	166	124	112	mmu:213498	Protein Arhgef11
Arhgef10	147.774	113.264	0.383696	0.651018	180	133	131	111	76	89	mmu:234094	Rho guanine nucleotide exchange factor 10
Acp6	140.891	210.763	-0.581038	0.999996	146	123	152	157	173	184	mmu:66659	Lysophosphatidic acid phosphatase type 6
Arhgef12	1418.15	1077.01	0.396979	0.00309121	1526	1314	1394	948	826	843	mmu:69632	Rho guanine nucleotide exchange factor 12
Dse	41.5871	28.9511	0.522518	1	55	33	38	22	26	22	mmu:212898	Dermatan-sulfate epimerase
Ggps1	142.216	164.886	-0.213388	0.972031	144	152	125	93	135	179	mmu:14593	Putative uncharacterized protein
Acp5	3.63486	2.9466	0.302849	1	6	4	1	1	4	2	mmu:11433	Tartrate-resistant acid phosphatase type 5
Htr2a	6.94364	1.71396	2.01836	0.532931	5	10	5	3	1	0	mmu:15558	5-hydroxytryptamine receptor 2A
Htr2b	3.07551	1.68399	0.868939	1	3	4	2	1	2	1	mmu:15559	5-hydroxytryptamine receptor 2B variant
Acp2	180.646	191.104	-0.0811894	1	220	153	171	139	151	178	mmu:11432	Lysosomal acid phosphatase
Arhgef19	101.938	144.387	-0.502243	0.974393	148	122	35	129	67	165	mmu:213649	Rho guanine nucleotide exchange factor 19
Acp1	201.711	226.775	-0.168973	0.979353	241	178	187	155	179	223	mmu:11431	Acid phosphatase 1, soluble
Arhgef18	152.989	105.772	0.532464	0.137283	163	123	173	105	69	84	mmu:102098	Rho guanine nucleotide exchange factor 18
Lcor	99.541	132.401	-0.411555	0.656353	131	83	87	89	98	140	mmu:212391	Lcor protein
Dsp	6316.96	4952.81	0.350984	0.997309	6098	5427	7313	5123	3330	3571	mmu:109620	Desmoplakin
Dst	4264.33	3329.13	0.357174	5.54017e-05	4652	3792	4315	2799	2614	2683	mmu:13518	Dystonin
Gm6610	1.04753	0.812791	0.36604	1	0	1	2	0	1	1		predicted gene 6610
Gm6612	1.90494	4.34162	-1.18849	1	4	1	1	3	2	6		ATP synthase, H+ transporting, mitochondrial F0 complex, subunit c (subunit 9), isoform 1 pseudogene
Arhgef26	13.2506	5.83633	1.18292	0.582316	20	6	15	4	6	4	mmu:622434	Protein Arhgef26
Arhgef25	179.163	188.213	-0.0710968	0.990363	181	163	190	143	161	153	mmu:52666	Rho guanine nucleotide exchange factor 25
Arhgef28	46.7385	54.9883	-0.234514	1	55	36	50	46	38	51	mmu:110596	Rho-guanine nucleotide exchange factor
H2-Ob	8.60891	6.3002	0.450433	0.977816	12	8	6	1	5	10	mmu:15002	MHC class II antigen O region beta locus isoform-003
H2-Oa	1.84656	1.14733	0.686562	0.920458	0	4	1	1	0	2	mmu:15001	Histocompatibility 2, O region alpha locus
Lcp1	194.645	131.901	0.561392	0.554103	249	184	152	120	109	89	mmu:18826	Plastin-2
Dtl	3.62846	4.69054	-0.370395	1	5	3	3	6	4	1	mmu:76843	Denticleless protein homolog
Lcp2	14.4036	18.5426	-0.36441	1	23	12	9	17	14	14	mmu:16822	Lymphocyte cytosolic protein 2
H2-Q6	221.42	353.037	-0.673033	0.99107	255	251	151	132	453	258	mmu:110557	Class Ib MHC antigen Qa-2
Taldo1	603.666	674.423	-0.159902	0.943465	720	513	583	491	485	687	mmu:21351	Transaldolase
H2-Q7	80.5252	167.363	-1.05547	0.975503	103	84	54	69	234	91	mmu:15018	H-2 class I histocompatibility antigen, Q7 alpha chain
H2-Q4	312.685	328.056	-0.0692294	0.994014	337	341	249	208	365	210	mmu:15015	MHC class I like protein GS10
H2-Q5	31.8266	55.6668	-0.806587	0.956123	27	39	27	23	78	30	mmu:15016	MHC class I antigen canonical splice variant H2-Q5
LOC102638398	50.1119	63.9434	-0.351641	1	49	47	53	48	52	56	mmu:102638398	uncharacterized LOC102638398
H2-Q1	3.88977	2.9466	0.400632	1	7	3	2	1	4	2	mmu:15006	Protein H2-Q1
Arhgef37	44.151	32.2521	0.453054	0.930942	39	40	52	28	14	39	mmu:328967	Rho guanine nucleotide exchange factor 37
Arhgef39	6.74072	6.70907	0.00679005	1	7	7	6	8	5	3	mmu:230098	Rho guanine nucleotide exchange factor 39
Chmp4c	66.681	64.1804	0.055142	0.976046	83	72	44	63	53	38	mmu:66371	Putative uncharacterized protein
Chmp4b	785.62	716.956	0.131948	0.976757	825	707	814	636	476	647	mmu:75608	Charged multivesicular body protein 4b
Acpt	23.1138	20.5596	0.168945	0.964541	19	32	16	16	17	17	mmu:100503991	Protein Acpt
Ciz1	195.106	203.869	-0.0633858	1	210	177	196	181	136	183	mmu:68379	CDKN1A interacting zinc finger protein 1, isoform CRA_d
Asxl1	230.714	197.456	0.224576	0.978611	237	195	258	154	143	188	mmu:228790	Putative Polycomb group protein ASXL1
Dut	136.568	217.74	-0.672982	0.0760488	132	104	173	158	144	238	mmu:110074	Dutp protein
LOC102638382	82.896	121.551	-0.552183	0.89188	97	64	89	64	86	154	mmu:102638382	cytochrome c oxidase subunit 5B, mitochondrial-like
Asxl2	150.398	152.849	-0.0233197	0.984652	170	131	150	104	152	112	mmu:75302	Asxl2 protein
LOC102638383	5.98484	3.22426	0.892342	1	7	5	6	4	1	3	mmu:102638383	uncharacterized LOC102638383
Asxl3	5.16186	8.59486	-0.735582	0.899051	10	4	2	3	5	14	mmu:211961	Putative Polycomb group protein ASXL3
Arhgef40	210.116	163.595	0.361058	0.716286	245	190	195	164	110	124	mmu:268739	Rho guanine nucleotide exchange factor 40
F8a	61.0364	54.5528	0.162014	1	55	57	69	48	40	45	mmu:14070	Factor VIII intron 22 protein
Gal3st4	5.94169	8.21783	-0.467884	1	7	4	7	6	7	7	mmu:330217	Protein Gal3st4
Gal3st3	58.0511	64.8474	-0.159725	0.978103	51	62	58	87	32	38	mmu:545276	Galactose-3-O-sulfotransferase 3
Rnf223	3.99361	7.33104	-0.876325	0.896798	3	2	7	5	10	2	mmu:100045778	RING finger protein 223
LOC102638490	1.56375	4.81987	-1.62399	1	3	0	2	2	4	6	mmu:102638490	uncharacterized LOC102638490
Rnf220	216.636	159.85	0.438552	0.316099	226	193	228	160	103	127	mmu:66743	E3 ubiquitin-protein ligase Rnf220
Pex26	64.0103	58.7333	0.124127	0.990483	54	63	72	45	40	60	mmu:74043	Peroxisome assembly protein 26
Tm2d1	168.362	188.976	-0.166639	0.975341	204	134	170	115	151	200	mmu:94043	TM2 domain-containing protein 1
Tm2d2	263.601	284.957	-0.112391	1	311	221	261	233	203	263	mmu:69742	TM2 domain-containing protein 2
Epc1	195.36	220.234	-0.172898	0.971569	216	188	179	145	194	198	mmu:13831	Enhancer of polycomb homolog 1
Tm2d3	99.6065	123.143	-0.306027	0.905516	121	76	104	91	82	132	mmu:68634	TM2 domain-containing protein 3
Epc2	143.077	140.548	0.025723	1	165	120	145	100	105	141	mmu:227867	Enhancer of polycomb homolog 2
Rnf213	443.197	412.196	0.104618	0.988351	511	418	397	273	379	349	mmu:672511	E3 ubiquitin-protein ligase RNF213
Rnf214	161.682	133.409	0.277305	0.854556	203	118	169	108	101	117	mmu:235315	RING finger protein 214
Rnf217	43.4447	46.1485	-0.0871035	1	40	40	49	43	26	45	mmu:268291	Probable E3 ubiquitin-protein ligase RNF217
Rnf215	122.471	110.817	0.144272	0.999614	120	124	119	93	85	92	mmu:71673	RING finger protein 215
Rnf216	201.681	142.54	0.500711	0.196666	203	176	223	141	92	115	mmu:108086	E3 ubiquitin-protein ligase RNF216
LOC102638483	1.60049	2.55673	-0.675784	0.902808	2	0	3	5	1	0	mmu:102638483	uncharacterized LOC102638483
Zfp518b	37.8074	35.081	0.10798	0.981864	35	37	40	34	30	20	mmu:100515	Zinc finger protein 518B
LOC102638487	3.40391	0	20	1	2	3	5	0	0	0	mmu:102638487	uncharacterized LOC102638487
Alg10b	111.431	124.588	-0.161012	1	121	94	119	86	102	117	mmu:380959	Putative Dol-P-Glc:Glc(2)Man(9)GlcNAc(2)-PP-Dol alpha-1,2-glucosyltransferase
Zfp518a	61.5353	66.1147	-0.103558	0.975288	82	45	60	31	55	78	mmu:72672	Zinc finger protein 518A
Actb	2050.21	1484.93	0.465376	0.00314004	2566	1780	1830	1185	1063	1398	mmu:11461	Beta-actin
Ppa1	287.817	250.571	0.199933	1	327	276	257	199	181	235	mmu:67895	Putative uncharacterized protein
Ppa2	510.261	521.243	-0.0307207	0.991173	588	486	452	389	378	516	mmu:74776	Inorganic pyrophosphatase 2, mitochondrial
Rnf219	31.6214	26.5112	0.254302	0.959256	47	28	21	19	25	20	mmu:72486	RIKEN cDNA 2610206B13, isoform CRA_b
Dxo	42.0448	48.5963	-0.208919	0.992734	44	42	39	31	33	57	mmu:112403	Decapping and exoribonuclease protein
Abcc10	42.6066	58.4303	-0.455639	1	49	36	43	49	38	57	mmu:224814	ATP-binding cassette, sub-family C (CFTR/MRP), member 10
Ppbp	5.72993	3.96306	0.531903	1	6	6	5	3	6	0	mmu:57349	Thymus chemokine 1
LOC102638475	3.44705	3.52883	-0.0338267	1	2	4	4	3	1	5	mmu:102638475	uncharacterized LOC102638475
LOC102638479	39.691	37.9389	0.0651343	1	54	27	40	27	30	36	mmu:102638479	uncharacterized LOC102638479
Cggbp1	197.519	203.606	-0.0437897	0.997842	244	161	191	145	153	203	mmu:106143	CGG triplet repeat-binding protein 1
A630020A06	1.97843	5.05198	-1.35249	1	2	1	3	3	6	3	mmu:328489	uncharacterized A630020A06
G2e3	42.0817	46.9793	-0.158833	0.978713	53	35	39	26	47	41	mmu:217558	G2/M phase-specific E3 ubiquitin-protein ligase
Dym	369.447	355.216	0.0566707	0.991657	385	324	395	312	240	319	mmu:69190	Dymeclin
4930556M19Rik	4.32841	1.98856	1.12212	0.903038	3	2	8	0	2	3	mmu:75259	RIKEN cDNA 4930556M19 gene
Hmgxb4	86.8391	95.5331	-0.137655	1	94	83	82	61	81	92	mmu:70823	Protein Hmgxb4
Hmgxb3	180.057	175.582	0.0363117	1	204	149	188	124	137	170	mmu:106894	Protein Hmgxb3
Ppan	56.3836	42.3401	0.413251	0.952912	62	56	50	29	25	52	mmu:235036	Suppressor of SWI4 1 homolog
LOC102638468	3.16424	1.68399	0.909972	0.979265	5	0	5	1	2	1	mmu:102638468	uncharacterized LOC102638468
Ppat	195.169	169.247	0.205597	0.968118	198	176	208	129	161	117	mmu:231327	Putative uncharacterized protein
D3Ertd751e	145.424	179.649	-0.304918	0.923744	154	134	146	105	159	176	mmu:73852	UPF0462 protein C4orf33 homolog
D830031N03Rik	63.0342	54.3985	0.212569	0.965898	80	47	64	64	40	26	mmu:442834	Uncharacterized protein KIAA0754
Acy3	111.343	163.11	-0.550828	0.642079	104	93	135	155	123	117	mmu:71670	N-acyl-aromatic-L-amino acid amidohydrolase (carboxylate-forming)
Acy1	78.8313	103.566	-0.393708	0.863595	98	56	85	71	79	105	mmu:109652	Aminoacylase-1
LOC102638454	6.64803	12.5454	-0.916159	1	6	4	10	12	11	7	mmu:102638454	uncharacterized LOC102638454
Fam26f	1.30884	0	20	1	2	1	1	0	0	0	mmu:215900	RIKEN cDNA A630077B13
Fam26e	11.2266	9.30675	0.27057	1	16	10	8	6	7	10	mmu:103511	Putative uncharacterized protein
Epg5	107.176	91.5224	0.227789	1	106	99	114	78	61	86	mmu:100502841	Ectopic P granules protein 5 homolog
Amer1	54.2654	54.5403	-0.00729033	0.997165	60	44	59	54	40	38	mmu:72345	APC membrane recruitment protein 1
LOC102638448	88.6099	103.893	-0.229564	0.956258	104	86	75	80	60	119	mmu:102638448	40S ribosomal protein S7-like
Nsa2-ps1	38.175	45.0928	-0.240269	0.960442	35	30	49	21	37	54	mmu:433230	NSA2 ribosome biogenesis homolog, pseudogene 1
Ppcs	80.3268	102.21	-0.347589	0.888976	79	90	68	94	73	82	mmu:106564	Phosphopantothenate--cysteine ligase
Fads2	21.7276	16.7733	0.373368	1	30	17	19	19	9	13	mmu:56473	Delta-6 desaturase
Fads3	440.257	353.657	0.315996	0.651911	482	395	440	325	276	255	mmu:60527	Fatty acid desaturase 3, isoform CRA_a
Fads6	16.0624	12.3702	0.376819	1	19	16	13	9	11	10	mmu:328035	Fatty acid desaturase 6
LOC102638431	4.90056	5.24126	-0.0969669	1	8	4	3	3	4	6	mmu:102638431	uncharacterized LOC102638431
LOC102638434	8.70635	12.4885	-0.520462	0.976038	7	6	13	14	9	7	mmu:102638434	uncharacterized LOC102638434
Fads1	157.162	88.5758	0.827271	0.993913	189	141	142	77	57	84	mmu:76267	Fatty acid desaturase 1
Spcs3	372.501	436.753	-0.229573	0.97164	465	331	325	276	363	433	mmu:76219	Signal peptidase complex subunit 3
Spcs1	350.36	439.215	-0.326092	0.348184	403	347	296	319	329	432	mmu:69019	Signal peptidase complex subunit 1
Spcs2	224.989	286.808	-0.350229	0.86603	262	200	213	177	216	317	mmu:66624	Signal peptidase complex subunit 2
Sipa1	271.044	245.025	0.145603	0.98107	265	269	270	192	172	239	mmu:20469	Signal-induced proliferation-associated protein 1
Nupl1	87.5459	92.3104	-0.0764537	0.981131	123	62	82	60	78	88	mmu:71844	Putative uncharacterized protein
Nupl2	57.9649	61.6802	-0.0896276	1	61	53	59	51	49	50	mmu:231042	Nucleoporin-like protein 2
Pex14	151.088	135.818	0.153715	0.978297	158	129	165	129	77	129	mmu:56273	Peroxisomal membrane protein PEX14
Pex13	245.662	266.055	-0.11505	0.984763	286	234	215	175	179	308	mmu:72129	Peroxisomal membrane protein PEX13
Pex12	66.4267	84.9778	-0.355322	0.881002	67	68	62	52	70	87	mmu:103737	Peroxisome assembly protein 12
Lrsam1	105.958	112.41	-0.0852767	0.980776	98	95	122	118	74	81	mmu:227738	E3 ubiquitin-protein ligase LRSAM1
Pex10	101.846	114.88	-0.173744	1	95	98	109	88	85	109	mmu:668173	Peroxisome biogenesis factor 10
Pex19	946.7	1046.38	-0.14443	1	1052	847	935	832	752	985	mmu:19298	Peroxisome biogenesis factor 19, isoform CRA_e
Pex16	145.539	157.064	-0.109946	1	145	129	160	125	107	155	mmu:18633	Putative uncharacterized protein
Angptl6	22.5682	44.4614	-0.978264	1	23	15	30	36	28	46	mmu:70726	Angiopoietin-related protein 6
Angptl7	30.6587	10.3009	1.57352	0.558058	50	16	29	21	0	4	mmu:654812	Angiopoietin-related protein 7
Angptl1	14.2374	16.7418	-0.233761	1	24	9	11	14	12	15	mmu:72713	Angiopoietin-related protein 1
Angptl4	70.3178	38.1028	0.883993	0.80413	109	31	78	34	23	37	mmu:57875	Angiopoietin-like 4
Angptl2	893.419	494.695	0.852797	8.08402e-05	1044	777	862	525	357	311	mmu:26360	Putative uncharacterized protein
Angptl3	7.75151	20.3684	-1.39379	0.201126	8	8	7	8	16	27	mmu:30924	Angiopoietin-like 3
E430024I08Rik	12.7231	13.4478	-0.0799157	0.952635	12	18	7	13	4	17	mmu:622175	RIKEN cDNA E430024I08 gene
Ppig	246.452	306.71	-0.315568	0.829007	266	212	260	192	247	316	mmu:228005	Peptidyl-prolyl cis-trans isomerase G
Csgalnact1	32.7536	29.0379	0.173716	1	40	25	34	22	27	21	mmu:234356	Chondroitin sulfate N-acetylgalactosaminyltransferase 1
Ppih	5.64364	12.8784	-1.19025	1	6	4	7	10	12	9	mmu:66101	Peptidyl-prolyl cis-trans isomerase H
Ppie	134.266	137.368	-0.0329517	1	152	122	128	100	106	131	mmu:56031	Peptidyl-prolyl cis-trans isomerase E
Ppif	1084.24	1147.25	-0.0815037	0.996591	1055	1011	1158	1162	701	943	mmu:105675	Peptidyl-prolyl cis-trans isomerase F, mitochondrial
Ppic	183.205	153.713	0.253225	0.961848	255	149	152	103	125	149	mmu:19038	Peptidyl-prolyl cis-trans isomerase C
Ppid	243.921	310.118	-0.346403	0.914278	274	230	225	182	247	337	mmu:67738	Peptidyl-prolyl cis-trans isomerase D
Ppia	15.6237	14.925	0.0660051	0.954941	23	17	7	6	9	23	mmu:268373	Peptidyl-prolyl cis-trans isomerase A
Csgalnact2	147.327	138.241	0.0918314	0.982149	176	127	140	74	121	145	mmu:78752	Chondroitin sulfate N-acetylgalactosaminyltransferase 2
Ppib	315.873	350.916	-0.15178	0.986047	432	263	262	242	271	350	mmu:19035	Peptidyl-prolyl cis-trans isomerase B
LOC102638408	0.712737	1.17576	-0.722156	1	0	1	1	0	1	2	mmu:102638408	uncharacterized LOC102638408
Ebp	99.6217	98.961	0.00959948	0.991702	125	72	105	67	83	92	mmu:13595	3-beta-hydroxysteroid-Delta(8),Delta(7)-isomerase
Arfgef2	411.862	376.194	0.130683	0.974511	431	353	448	328	266	326	mmu:99371	Brefeldin A-inhibited guanine nucleotide-exchange protein 2
Pnpt1	151.818	174.077	-0.197385	0.968507	179	125	153	107	152	167	mmu:71701	Putative uncharacterized protein
Arfgef1	559.147	728.618	-0.381934	0.318338	631	515	527	475	589	726	mmu:211673	Brefeldin A-inhibited guanine nucleotide-exchange protein 1
Igf2r	1152.39	1016.94	0.180405	0.994992	1170	966	1310	1048	648	782	mmu:16004	Insulin-like growth factor 2 receptor
Gm6598	4.38435	3.2527	0.430723	1	5	5	3	3	2	3	mmu:625540	predicted gene 6598
Ecd	221.802	216.932	0.0320288	1	265	183	220	159	180	190	mmu:70601	Protein SGT1 homolog
AA467197	0.755881	0.725945	0.0582986	0.910703	0	2	0	0	0	2	mmu:433470	Protein AA467197
Igf1r	175.777	142.61	0.301665	0.948619	202	180	142	126	82	145	mmu:16001	Tyrosine-protein kinase receptor
Tbx15	13.3712	3.22426	2.05209	1	17	14	9	4	1	3	mmu:21384	T-box transcription factor TBX15
Ldb1	323.406	306.546	0.077243	0.989516	291	302	366	290	221	234	mmu:16825	LIM domain-binding protein 1
Eda	14.732	11.8491	0.314179	0.989922	22	11	12	9	5	16	mmu:13607	Ectodysplasin-A
Ldb2	37.5566	35.3525	0.0872539	0.993451	43	38	31	25	35	25	mmu:16826	LIM domain-binding protein 2
Pex5l	4.13828	1.20574	1.77912	0.984317	7	1	5	2	0	1	mmu:58869	PEX5-related protein
Ldb3	5883.71	5242.37	0.166506	0.996075	6204	5439	5911	4886	3597	4313	mmu:24131	LIM domain-binding protein 3
Tbx18	19.2417	21.0974	-0.13283	1	18	19	20	14	12	27	mmu:76365	T-box18
Eed	120.89	130.293	-0.10806	0.979716	131	120	109	81	100	141	mmu:13626	Polycomb protein EED
Tbx20	456.97	594.231	-0.378925	0.623863	498	408	461	393	430	648	mmu:57246	T-box transcription factor TBX20
Nupr1	35.8421	25.2513	0.505295	0.900275	55	24	31	20	14	29	mmu:56312	Nuclear protein 1
Adar	146.087	124.78	0.22745	1	163	126	149	99	108	95	mmu:56417	Adenosine deaminase acting on RNA
Epn2	269.894	228.674	0.239102	0.814593	294	236	278	194	183	178	mmu:13855	Epsin-2
Epn1	1051.11	851.849	0.303251	0.985871	1029	873	1238	837	519	732	mmu:13854	Epsin-1
Adal	80.5291	101.95	-0.340276	0.926199	85	61	96	59	81	112	mmu:75894	Adenosine deaminase-like protein
Epn3	59.0424	51.6629	0.192623	0.978372	94	44	43	75	22	28	mmu:71889	Putative uncharacterized protein
Ldlrad2	232.097	199.598	0.217634	0.957453	259	207	229	158	119	219	mmu:435811	Protein Ldlrad2
Ldlrad4	104.243	74.8779	0.477339	0.705107	105	100	105	67	69	43	mmu:52662	DNA segment, Chr 18, ERATO Doi 653, expressed
Ldlrad3	50.144	27.6016	0.861324	1	64	45	42	22	23	22	mmu:241576	Low-density lipoprotein receptor class A domain-containing protein 3
C920021L13Rik	14.8766	19.0006	-0.353006	0.948128	16	17	11	7	26	12	mmu:100042889	Protein C920021L13Rik
Add3	311.031	322.426	-0.0519088	0.99933	383	272	281	251	242	297	mmu:27360	Add3 protein
Add2	2.61768	0	20	1	4	2	2	0	0	0	mmu:11519	Putative uncharacterized protein
Add1	886.278	673.004	0.397143	0.156261	953	759	942	639	436	572	mmu:11518	Alpha-adducin
Epor	12.2741	12.1809	0.0110004	1	16	11	10	9	13	7	mmu:13857	Erythropoietin receptor
Efs	20.4339	12.4472	0.71514	0.976415	22	19	20	16	3	12	mmu:13644	Embryonal Fyn-associated substrate
1110001J03Rik	463.632	699.369	-0.593075	0.00051347	474	379	535	507	494	726	mmu:66117	UPF0562 protein C7orf55 homolog
Sucla2	5105.12	5754.81	-0.172824	0.972808	5809	4361	5154	4022	4453	5667	mmu:20916	Sucla2 protein
Egf	40.0024	50.2696	-0.329601	0.949384	32	31	56	46	38	38	mmu:13645	Pro-epidermal growth factor
Sc4mol	41.2179	47.986	-0.219343	1	48	34	42	35	40	42	mmu:66234	Methylsterol monooxygenase 1
Shroom4	203.733	150.344	0.438415	0.791511	278	140	203	126	100	144	mmu:208431	Protein Shroom4
Shroom3	220.829	195.593	0.175077	0.985462	240	209	210	221	135	115	mmu:27428	Shroom3 protein
Shroom2	30.9806	20.8785	0.569344	1	38	21	35	17	20	13	mmu:110380	Protein Shroom2
Shroom1	5.30885	6.05558	-0.189868	1	6	4	6	6	3	6	mmu:71774	Shroom family member 1, isoform CRA_a
Phactr1	34.5116	37.6187	-0.124371	1	48	26	31	28	34	29	mmu:218194	Phosphatase and actin regulator 1
Phactr2	392.03	430.302	-0.134385	1	419	372	378	325	331	398	mmu:215789	Phosphatase and actin regulator
Phactr4	133.944	118.632	0.175136	0.972135	172	85	151	109	89	90	mmu:100169	Phosphatase and actin regulator 4
Eps8	72.0683	59.7437	0.270578	0.962989	101	57	61	70	39	35	mmu:13860	Epidermal growth factor receptor kinase substrate 8
BC056474	196.171	193.358	0.0208326	1	231	173	185	141	138	198	mmu:414077	Protein Asterix
Pgrmc1	154.781	135.519	0.191735	0.958581	188	116	164	124	102	103	mmu:53328	Membrane-associated progesterone receptor component 1
Pgrmc2	233.495	206.878	0.17461	0.966967	253	211	234	194	141	170	mmu:70804	Membrane-associated progesterone receptor component 2
Gm6532	5.29361	8.63921	-0.706648	1	2	8	5	7	7	7		BCL2/adenovirus E1B interacting protein 1, NIP3 pseudogene
Rps13-ps1	68.8849	74.3959	-0.111036	1	93	54	62	52	61	69		ribosomal protein S13, pseudogene 1
Rps13-ps2	100.9	115.184	-0.191017	0.974849	129	74	103	82	80	123		ribosomal protein S13, pseudogene 2
Gm16238	2.8206	1.96012	0.525062	1	2	5	1	1	1	3		ribosomal protein L19 pseudogene
Ppox	118.21	158.726	-0.425189	0.397182	104	128	116	114	121	155	mmu:19044	Protoporphyrinogen oxidase
Atp5sl	298.998	311.094	-0.0572125	0.98705	289	270	331	221	232	313	mmu:66349	ATP synthase subunit s-like protein
Nsmce1	249.706	377.127	-0.59482	3.55738e-12	250	235	258	276	295	353	mmu:67711	Non-structural maintenance of chromosomes element 1 homolog
Gm6501	10.0647	12.7647	-0.342845	1	10	9	11	14	8	9		NS1-associated protein 1 pseudogene
Nsmce2	169.555	182.987	-0.109981	0.999178	195	154	159	125	138	188	mmu:68501	E3 SUMO-protein ligase NSE2
Gm6505	22.6153	26.975	-0.254328	1	22	23	22	16	24	26		predicted pseudogene 6505
Adh5	612.048	738.148	-0.270265	1	697	548	589	582	539	690	mmu:11532	Alcohol dehydrogenase class-3
Adh1	187.672	145.68	0.365411	0.99076	309	89	185	206	51	99	mmu:11522	Alcohol dehydrogenase 1 (Class I), isoform CRA_c
Ept1	139.069	140.024	-0.00987412	1	155	135	125	99	108	137	mmu:28042	Ethanolaminephosphotransferase 1
Eprs	784.849	843.435	-0.103861	1	906	665	787	653	642	770	mmu:107508	Bifunctional glutamate/proline--tRNA ligase
Adi1	213.009	220.557	-0.0502365	0.985606	193	205	233	198	137	208	mmu:104923	1,2-dihydroxy-3-keto-5-methylthiopentene dioxygenase
Ppt2	183.306	146.702	0.32137	0.95596	192	152	205	162	84	112	mmu:54397	Lysosomal thioesterase PPT2
Ppt1	362.559	470.146	-0.374892	0.154039	402	303	383	350	401	392	mmu:19063	Palmitoyl-protein thioesterase 1
Gm18860	19.0796	26.3659	-0.466642	1	28	16	14	18	24	22		CCR4-NOT transcription complex, subunit 8 pseudogene
Gm6563	285.719	320.202	-0.164386	1	333	248	277	239	237	311		SAP domain containing ribonucleoprotein pseudogene
Ell	115.841	121.752	-0.0717961	1	130	103	114	105	90	102	mmu:13716	RNA polymerase II elongation factor ELL
Gm6565	12.9414	10.9054	0.246947	0.948557	24	10	6	10	6	11	mmu:100503412	ubiquitin-conjugating enzyme E2 variant 2 pseudogene
Eln	211.76	200.12	0.0815681	0.991302	240	154	245	164	75	268	mmu:13717	Elastin
Csf2ra	75.2801	79.8326	-0.0847098	1	70	74	79	67	55	74	mmu:12982	Granulocyte-macrophage colony-stimulating factor receptor alpha-chain deletion isoform
Csf2rb	13.2137	9.72813	0.441804	1	11	13	15	7	7	10	mmu:12983	Cytokine receptor common subunit beta
Gm16209	2.10147	2.68606	-0.354098	1	1	3	2	1	1	5		translocase of inner mitochondrial membrane 23 homolog pseudogene
Ecsit	686.88	599.283	0.196822	0.959062	714	582	759	538	399	532	mmu:26940	Evolutionarily conserved-signaling intermediate in Toll pathway, mitochondrial
Emb	5.22256	8.92819	-0.773611	0.923375	6	2	8	6	11	4	mmu:13723	Embigin
Emd	222.87	262.26	-0.234793	0.849877	220	216	226	200	177	271	mmu:13726	Emerin
Ankmy2	127.109	117.937	0.108048	1	139	108	134	79	97	113	mmu:217473	Ankyrin repeat and MYND domain-containing protein 2
Rplp2	1313.42	1017.49	0.36832	0.920842	1341	1189	1387	1001	594	905	mmu:67186	60S acidic ribosomal protein P2
Ankmy1	212.337	208.036	0.0295242	0.988944	239	151	251	194	100	224	mmu:241158	Ankyrin repeat and MYND domain-containing protein 1
Ldhd	377.056	407.176	-0.110873	0.990102	329	313	480	311	304	384	mmu:52815	Probable D-lactate dehydrogenase, mitochondrial
Ldha	4500.72	6157.99	-0.452303	0.00652248	5015	3675	4830	4693	4168	6352	mmu:16828	L-lactate dehydrogenase A chain
Rplp0	4289.43	4057.99	0.0800198	0.999447	4601	4470	3670	3219	1897	5092	mmu:11837	60S acidic ribosomal protein P0
Ldhb	11158.1	15785.2	-0.50048	1.91304e-11	12702	9453	11349	11400	11971	15419	mmu:16832	L-lactate dehydrogenase B chain
Rplp1	4634.23	5297.55	-0.192993	0.997736	5760	4044	4149	3666	3636	5833	mmu:56040	60S acidic ribosomal protein P1
3830403N18Rik	2.72791	12.7157	-2.22074	0.431778	1	2	5	1	12	19	mmu:70691	MCG113545, isoform CRA_a
Adig	6.27009	7.62429	-0.282117	1	6	3	10	8	3	8	mmu:246747	Adipogenin
Eng	1267.04	746.495	0.763257	0.163791	1295	1006	1496	784	470	564	mmu:13805	S-endoglin
Ttll7	72.6188	47.9875	0.597685	0.415588	101	62	57	38	38	41	mmu:70892	Tubulin polyglutamylase TTLL7
Ttll4	107.731	117.079	-0.120043	0.980065	145	83	99	72	96	120	mmu:67534	Tubulin polyglutamylase TTLL4
Gm6542	103.006	127.319	-0.30573	0.896112	129	84	98	84	93	138		proteasome (prosome, macropain) subunit, alpha type 4 pseudogene
Ttll5	63.5917	73.1816	-0.202643	0.964324	56	55	78	55	45	82	mmu:320244	Tubulin polyglutamylase TTLL5
Ttll3	69.0164	59.71	0.208966	0.983797	65	72	67	52	34	62	mmu:101100	Tubulin monoglycylase TTLL3
Rpl18a	1409.42	1862.5	-0.402139	0.962608	1547	1153	1531	1215	1282	2132	mmu:76808	60S ribosomal protein L18a
Ttll1	287.894	574.512	-0.996797	1.68418e-06	310	209	348	383	427	609	mmu:319953	Probable tubulin polyglutamylase TTLL1
Gm6548	42.3189	48.2719	-0.189881	0.972411	48	44	34	28	48	41	mmu:625054	eukaryotic translation elongation factor 1 alpha 1 pseudogene
Gm6552	18.2286	21.5301	-0.240152	1	25	17	13	11	19	23		eukaryotic translation initiation factor 3, subunit H pseudogene
Gm6556	0.894152	2.01853	-1.17471	1	3	0	0	2	1	2	mmu:625121	predicted gene 6556
Zfp322a	111.092	135.451	-0.286025	1	117	106	108	105	114	110	mmu:218100	Zinc finger protein 322
Gm6560	122.916	141.825	-0.206439	0.971593	135	85	151	132	94	121		pyruvate kinase, muscle pseudogene
Rab42	11.8594	11.103	0.095092	0.947595	17	10	9	0	15	12	mmu:242681	Protein Rab42
Rab43	130.426	101.869	0.356512	0.959766	174	75	150	106	61	82	mmu:69834	RIKEN cDNA 1810048P08, isoform CRA_b
LOC102638099	4.12304	9.452	-1.19691	1	3	5	4	7	8	8	mmu:102638099	uncharacterized LOC102638099
Csmd1	1.89854	2.97811	-0.649506	0.899971	3	0	3	6	1	0	mmu:94109	MKIAA1890 protein
Rab2b	41.4895	52.4903	-0.339304	0.991102	50	42	32	47	42	38	mmu:76338	Ras-related protein Rab-2B
Rab2a	1010.54	1177.79	-0.220961	0.861895	1261	844	943	861	904	1125	mmu:59021	Ras-related protein Rab-2A
Slx4ip	22.339	24.8883	-0.155906	0.97236	36	13	20	20	14	28	mmu:74243	Protein SLX4IP
Rab31	143.687	112.739	0.349935	0.95495	201	126	108	95	64	121	mmu:106572	Putative uncharacterized protein
Rab30	28.3365	35.5488	-0.32714	0.946916	35	27	23	30	13	47	mmu:75985	Ras-related protein Rab-30
Rab32	8.32841	10.4556	-0.328164	1	7	5	13	10	5	11	mmu:67844	RAB32, member RAS oncogene family
LOC102638083	2.39312	6.373	-1.41308	0.876136	1	2	4	4	8	3	mmu:102638083	uncharacterized LOC102638083
Rab35	230.473	188.746	0.28815	0.885156	280	195	219	175	108	183	mmu:77407	RAB35, member RAS oncogene family
Hpgds	23.2673	16.6378	0.483841	1	26	26	17	11	17	12	mmu:54486	Hematopoietic prostaglandin D synthase
Rab34	57.1203	54.5972	0.0651771	1	59	55	56	52	42	38	mmu:19376	Ras-related protein Rab-34
Rab37	15.6134	11.4121	0.452215	1	23	9	16	8	9	11	mmu:58222	RAB37, member of RAS oncogene family, isoform CRA_b
Rab36	8.93091	9.23582	-0.048433	1	10	6	11	11	7	4	mmu:76877	Ras-related protein Rab-36
Rab39	2.20299	2.77291	-0.331937	1	5	1	1	1	2	4	mmu:270160	Rab39A
LOC102638089	6.61129	8.71167	-0.398019	1	7	4	9	5	5	12		dynein light chain 1, cytoplasmic-like
4930451G09Rik	4.79903	4.00862	0.259638	1	4	6	4	5	1	4	mmu:74684	Protein 4930451G09Rik
Rab1b	1212.84	1233.03	-0.0238187	0.994446	1258	1022	1349	1001	865	1163	mmu:76308	Rab1B
Zc4h2	15.7276	13.9373	0.17434	1	19	16	12	8	13	13	mmu:245522	Zinc finger C4H2 domain-containing protein
Erf	168.049	132.45	0.343439	0.948677	174	140	189	144	95	80	mmu:13875	ETS domain-containing transcription factor ERF
Ldlr	51.5958	25.8039	0.999664	1	53	46	55	25	17	21	mmu:16835	Low-density lipoprotein receptor
Erh	107.624	143.871	-0.418774	0.816185	132	116	73	100	114	139	mmu:13877	Enhancer of rudimentary homolog
Erg	230.345	181.989	0.339948	0.518267	287	198	209	164	117	166	mmu:13876	Erg protein
4833403I15Rik	33.3586	30.8807	0.111353	0.969469	45	20	37	46	7	23	mmu:74574	Protein 4833403I15Rik
Oasl2	71.6708	81.9046	-0.192559	0.977777	68	74	70	43	95	58	mmu:23962	2'-5'-oligoadenylate synthase-like protein 2
Oasl1	17.177	17.3053	-0.0107386	1	16	16	19	10	17	15	mmu:231655	2'-5'-oligoadenylate synthase-like protein 1
Rab5a	234.846	215.57	0.123558	0.978923	280	211	214	170	182	171	mmu:271457	Putative uncharacterized protein
Rab4b	66.7768	57.8655	0.206643	1	71	64	64	55	40	46	mmu:19342	Putative uncharacterized protein
Rab4a	19.6501	14.0997	0.478872	1	26	12	22	12	8	15	mmu:19341	RAB4A, member RAS oncogene family
Esd	516.122	633.89	-0.29652	0.842244	649	441	466	442	465	657	mmu:13885	S-formylglutathione hydrolase
Adnp	367.126	370.997	-0.0151299	0.991269	452	304	351	276	308	320	mmu:11538	Activity-dependent neuroprotector homeobox protein
Ecscr	130.988	130.372	0.00680023	1	141	122	128	96	95	130	mmu:68545	Endothelial cell-specific chemotaxis regulator
Rab3a	227.881	181.59	0.327597	0.898287	255	199	229	190	120	131	mmu:19339	Ras-related protein Rab-3A
Rab3b	2.69117	1.53874	0.806487	1	2	2	4	0	1	3	mmu:69908	Ras-related protein Rab-3B
Rab3d	127.01	113.988	0.156056	0.97907	162	102	120	120	95	57	mmu:19340	RAB3D, member RAS oncogene family, isoform CRA_b
Pcsk7	182.582	161.768	0.174622	1	207	148	194	135	121	139	mmu:18554	Putative uncharacterized protein
Pcsk5	17.3089	18.1071	-0.0650472	0.980345	18	13	21	19	16	8	mmu:18552	Proprotein convertase subtilisin/kexin type 5
Pcsk6	457.287	304.785	0.585309	0.928417	540	358	481	377	184	174	mmu:18553	Protein Pcsk6
Pcsk4	17.9504	19.9361	-0.151362	0.990832	12	15	26	16	14	19	mmu:18551	Proprotein convertase subtilisin/kexin type 4
Atp5g2	31.4184	45.4919	-0.534001	1	39	32	23	35	28	50	mmu:67942	ATP synthase F(0) complex subunit C2, mitochondrial
LOC102638050	2.10786	2.0754	0.0223909	0.950805	2	4	0	0	3	2	mmu:102638050	uncharacterized LOC102638050
Atp5g1	2324.27	3034.2	-0.384539	0.364879	2297	2052	2581	2372	2017	3106	mmu:11951	ATP synthase F(0) complex subunit C1, mitochondrial
Atp5g3	10677.1	12838	-0.265909	0.141357	11422	9365	11151	9676	9095	12865	mmu:228033	ATP synthase F(0) complex subunit C3, mitochondrial
Wdr1	834.132	833.146	0.00170703	0.993369	929	756	811	594	605	856	mmu:22388	WD repeat-containing protein 1
Wdr4	85.2449	83.5543	0.0288993	0.983664	83	91	78	51	71	83	mmu:57773	tRNA (guanine-N(7)-)-methyltransferase non-catalytic subunit Wdr4
Wdr3	86.8288	98.3944	-0.180403	1	94	75	91	65	82	94	mmu:269470	WD repeat-containing protein 3
Snord2	1.68678	2.83132	-0.747203	1	2	2	1	2	2	3	mmu:100216532	small nucleolar RNA, C/D box 2
Wdr6	147.172	142.73	0.0442087	0.997233	152	134	153	121	116	109	mmu:83669	Putative uncharacterized protein
Wdr5	213.065	250.855	-0.23556	0.913265	205	201	227	224	180	208	mmu:140858	WD repeat-containing protein 5
AI450353	13.1314	14.1282	-0.105553	0.998711	10	18	10	11	9	15	mmu:103729	expressed sequence AI450353
Wdr7	134.99	107.42	0.329589	1	137	126	139	92	80	90	mmu:104082	WD repeat-containing protein 7
LOC102638046	0.894152	0.812791	0.137635	0.952457	3	0	0	0	1	1	mmu:102638046	uncharacterized LOC102638046
Evc	65.3434	47.8741	0.448796	0.818345	73	48	76	47	39	29	mmu:59056	Ellis-van Creveld syndrome protein homolog
Snora16a	3.07551	2.10537	0.546748	1	3	4	2	2	2	1	mmu:100310813	small nucleolar RNA, H/ACA box 16A
Evl	76.9086	81.6536	-0.0863715	0.99048	78	72	79	79	47	75	mmu:14026	Ena/VASP-like protein
Rab20	127.873	121.551	0.0731455	0.991894	127	131	121	109	85	103	mmu:19332	Ras-related protein Rab-20
Rab21	342.693	286.256	0.259611	0.912869	391	291	347	269	223	200	mmu:216344	Ras-related protein Rab-21
Adsl	535.81	547.051	-0.0299541	0.99566	569	480	552	418	384	546	mmu:11564	Adenylosuccinate lyase
Rab24	268.186	276.076	-0.0418286	0.988947	262	239	298	232	185	262	mmu:19336	Ras-related protein Rab-24
Rab23	57.5615	52.0389	0.145513	1	67	41	66	44	43	39	mmu:19335	Ras-related protein Rab-23
Rab28	575.547	632.581	-0.136316	1	645	488	594	482	469	602	mmu:100972	Putative uncharacterized protein
Nsmaf	349.269	485.207	-0.474264	0.000249913	386	315	344	335	363	498	mmu:18201	Protein FAN
Seh1l	203.622	250.007	-0.296073	0.717854	246	180	186	180	204	227	mmu:72124	Nucleoporin SEH1
Atp5j2	4486.08	5796.9	-0.369829	0.964556	5331	3884	4269	3934	4044	6392	mmu:57423	ATP synthase subunit f, mitochondrial
Rab10	777.02	698.544	0.153601	0.969258	816	694	811	622	520	558	mmu:19325	Ras-related protein Rab-10
Rab13	42.514	29.3786	0.533173	0.875069	58	26	46	35	18	18	mmu:68328	Ras-related protein Rab-13
5033406O09Rik	2.43626	2.16225	0.172138	0.966079	1	3	3	0	4	1	mmu:77675	RIKEN cDNA 5033406O09 gene
Rab12	1064.91	842.169	0.338555	0.686709	1079	894	1211	730	584	749	mmu:19328	Ras-related protein Rab-12
Rab15	3.45985	2.88819	0.260541	0.9254	4	6	0	0	4	3	mmu:104886	Ras-related protein Rab-15
Rab14	685.512	660.757	0.0530619	0.990939	827	631	599	556	472	590	mmu:68365	Ras-related protein Rab-14
Rab17	10.8485	22.6918	-1.06468	0.324958	6	16	9	14	22	19	mmu:19329	Ras-related protein Rab-17
Rab19	2.8206	2.13381	0.40257	0.985826	2	5	1	1	3	1	mmu:19331	Ras-related protein Rab-19
Rab18	634.232	709.071	-0.16092	0.818615	729	554	620	515	546	679	mmu:19330	Ras-related protein Rab-18
Mdga1	101.661	88.1969	0.20497	0.974411	88	80	135	72	56	90	mmu:74762	MAM domain-containing glycosylphosphatidylinositol anchor protein 1
Mdga2	3.40391	0.362973	3.22926	1	2	3	5	0	0	1	mmu:320772	MAM domain-containing glycosylphosphatidylinositol anchor protein 2
Rnft1	135.827	174.593	-0.362228	0.964607	178	126	105	129	93	216	mmu:76892	RING finger and transmembrane domain-containing protein 1
Snora3	1.30884	3.03345	-1.21267	0.92098	2	1	1	1	5	1	mmu:100302499	small nucleolar RNA, H/ACA box 3
Adss	78.3685	77.7761	0.0109474	0.982956	85	73	76	43	60	90	mmu:11566	Adenylosuccinate synthetase isozyme 2
Rnft2	24.6737	22.057	0.161738	1	33	18	24	18	12	25	mmu:269695	RING finger and transmembrane domain-containing protein 2
Cnep1r1	181.847	202.381	-0.154346	0.977922	227	148	174	127	151	223	mmu:382030	Nuclear envelope phosphatase-regulatory subunit 1
Cyp26b1	159.343	283.155	-0.829461	0.994928	75	335	31	15	588	34	mmu:232174	Cytochrome P450 26B1
Irgm1	186.865	312.934	-0.743863	0.972604	208	155	198	145	367	239	mmu:15944	Interferon-gamma-inducible GTPase Ifggd3 protein
Timd4	22.6154	12.4699	0.85886	0.681521	32	16	21	8	17	4	mmu:276891	T-cell immunoglobulin and mucin domain-containing protein 4
Irgm2	140.386	302.897	-1.10942	0.990619	158	106	159	116	459	131	mmu:54396	Interferon inducible GTPase 2, isoform CRA_a
LOC102638120	5.08197	4.71744	0.107384	0.92717	11	3	2	2	7	2	mmu:102638120	uncharacterized LOC102638120
LOC102638125	2.10147	1.08892	0.948501	1	1	3	2	0	0	3	mmu:102638125	uncharacterized LOC102638125
Cyp26a1	0.37794	0	20	1	0	1	0	0	0	0	mmu:13082	Cytochrome P450 26A1
Ezr	334.136	350.541	-0.0691494	0.990786	382	279	343	359	188	316	mmu:22350	Ezrin
Osgep	269.071	326.32	-0.278299	1	332	226	253	262	246	290	mmu:66246	Probable tRNA N6-adenosine threonylcarbamoyltransferase
LOC102638110	1.38873	1.29258	0.103508	1	1	2	1	2	1	0	mmu:102638110	uncharacterized LOC102638110
Lmbrd1	271.561	283.456	-0.0618494	0.988977	333	238	246	202	240	249	mmu:68421	Probable lysosomal cobalamin transporter
Lmbrd2	23.2762	26.4415	-0.183949	1	29	21	20	22	18	25	mmu:320506	LMBR1 domain-containing protein 2
Gngt2	74.0186	82.8448	-0.162524	0.973705	87	67	68	44	55	109	mmu:14710	Guanine nucleotide-binding protein subunit gamma
LOC102638100	2.35637	3.34108	-0.503748	0.944701	2	2	3	6	1	1	mmu:102638100	uncharacterized LOC102638100
Mtap7d3	2.02158	1.96012	0.0445393	1	2	2	2	1	1	3	mmu:320923	MAP7 domain-containing protein 3
Sema7a	323.803	204.841	0.660612	0.693763	346	327	290	239	104	158	mmu:20361	Semaphorin-7A
Msl3l2	7.408	3.80495	0.961204	0.887119	15	6	2	3	0	7	mmu:73390	Protein Msl3l2
Ggta1	189.518	162.82	0.219058	0.972172	271	146	160	116	125	159	mmu:14594	N-acetyllactosaminide alpha-1,3-galactosyltransferase
2410004P03Rik	1.35198	0.725945	0.897144	1	2	2	0	0	0	2	mmu:73667	Protein 2410004P03Rik
Ptprcap	3.88337	6.47543	-0.737666	1	6	2	4	4	5	7	mmu:19265	Protein tyrosine phosphatase, receptor type, C polypeptide-associated protein, isoform CRA_c
Rab6b	6.7799	35.0763	-2.37116	0.606799	8	1	12	3	9	82	mmu:270192	Ras-related protein Rab-6B
Rab6a	466.494	430.87	0.114606	1	533	418	447	325	325	407	mmu:19346	Ras-related protein Rab-6A
Rab5c	349.984	308.146	0.183677	0.947614	418	289	347	287	208	258	mmu:19345	Ras-related protein Rab-5C
Fam13a	180.863	139.539	0.37423	0.878892	222	183	136	120	105	115	mmu:58909	Protein FAM13A
Rab5b	529.949	523.702	0.0171088	1	566	458	562	420	398	462	mmu:19344	RAB5B, member RAS oncogene family, isoform CRA_b
Fam13b	134.23	159.202	-0.246156	0.965112	153	122	127	95	110	192	mmu:225358	Protein FAM13B
Fam13c	33.4921	23.4839	0.51215	0.924632	54	23	26	30	12	15	mmu:71721	Family with sequence similarity 13, member C
Hyal3	4.12304	4.31318	-0.0650438	1	3	5	4	4	1	6	mmu:109685	Hyaluronidase-3
Hyal2	164.809	198.575	-0.26889	0.913519	214	130	155	156	142	190	mmu:15587	Hyaluronidase-2
Clybl	530.942	603.78	-0.185469	0.874763	579	430	585	445	459	578	mmu:69634	Citrate lyase subunit beta-like protein, mitochondrial
Hyal1	33.2979	21.9121	0.603703	0.79051	49	22	31	22	16	15	mmu:15586	Hyaluronidase 1
4930563E22Rik	4.55296	8.82849	-0.955361	1	6	2	6	7	5	10	mmu:75304	Uncharacterized protein C17orf100 homolog
Nkd2	18.028	11.7766	0.614313	1	19	15	20	11	7	11	mmu:72293	Protein naked cuticle homolog 2
Apbb1ip	14.8183	8.81598	0.749188	0.860664	22	13	10	13	5	3	mmu:54519	Amyloid beta (A4) protein-binding, family B, member 1 interacting protein, isoform CRA_a
Nkd1	8.23329	2.9197	1.49565	0.704735	4	8	12	5	1	1	mmu:93960	Protein naked cuticle homolog 1
Nkap	70.5803	80.7359	-0.193945	0.980442	78	65	68	48	74	75	mmu:67050	NF-kappa-B-activating protein
Fah	70.6601	127.999	-0.85716	7.41653e-07	77	66	68	84	105	125	mmu:14085	Fumarylacetoacetase
Rab8b	90.5837	97.2517	-0.102472	0.98178	122	85	66	73	76	89	mmu:235442	Ras-related protein Rab-8B
Rab8a	186.105	187.414	-0.0101115	0.988076	206	190	158	165	137	155	mmu:17274	Ras-related protein Rab-8A
Fap	33.5543	37.5588	-0.162653	0.969807	47	34	20	24	36	31	mmu:14089	Prolyl endopeptidase FAP
Fas	120.29	125.166	-0.0573326	0.982459	165	104	95	102	77	131	mmu:14102	Fas
Fau	118.482	157.142	-0.407405	0.283245	126	122	104	117	130	136	mmu:14109	Ubiquitin-like protein FUBI
Rnu73b	1.60689	1.79928	-0.163145	0.911176	3	1	1	0	4	0	mmu:19871	U73B small nuclear RNA
Gm6485	16.8678	15.9874	0.0773375	1	20	20	10	15	11	13	mmu:624251	predicted gene 6485
Gm6484	1.63724	2.52676	-0.626023	1	1	0	4	3	2	1	mmu:624219	EG624219 protein
Fastkd5	65.8868	56.2069	0.229244	1	87	57	55	47	43	47	mmu:380601	FAST kinase domain-containing protein 5
Ublcp1	159.763	161.723	-0.0175883	0.985914	155	118	206	151	93	155	mmu:79560	Ubiquitin-like domain-containing CTD phosphatase 1
Gm18943	3.45345	3.39642	0.0240221	1	3	5	2	1	5	2		WW domain containing adaptor with coiled-coil pseudogene
Fbl	140.69	119.787	0.232047	1	145	133	141	90	90	114	mmu:14113	rRNA 2'-O-methyltransferase fibrillarin
Gm6493	15.527	25.3498	-0.707199	0.870072	13	14	19	21	27	12		transportin 1 pseudogene
Fbxo10	67.8553	73.5389	-0.116045	0.977455	54	59	88	83	47	48	mmu:269529	F-box only protein 10
Fbxo11	221.132	250.808	-0.181673	1	255	190	219	179	193	244	mmu:225055	F-box protein 11
Fbxo16	3.33041	4.96513	-0.57613	1	4	3	3	3	5	4	mmu:50759	Fbxo16 protein
Fbxo17	8.69124	7.54876	0.203323	0.965405	13	3	11	4	9	5	mmu:50760	MCG2972, isoform CRA_b
Gm18935	0.298051	2.23624	-2.90745	0.729749	1	0	0	1	0	5		family with sequence similarity 64, member A pseudogene
Fbxo18	546.312	594.129	-0.12105	1	625	484	529	467	471	511	mmu:50755	F-box only protein 18
Timm9	111.062	133.558	-0.266103	0.933746	139	93	103	103	81	148	mmu:30056	Putative uncharacterized protein
1700123J17Rik	97.6479	68.889	0.503314	0.962146	107	73	114	100	28	39	mmu:76728	RIKEN cDNA 1700123J17 gene
Mapk1ip1l	140.446	126.253	0.1537	1	149	123	148	106	91	112	mmu:218975	Mapk1ip1l protein
Fbxo21	233.472	250.046	-0.0989454	0.987085	216	210	268	240	185	181	mmu:231670	Putative uncharacterized protein
Fbxo22	182.735	210.704	-0.205464	0.947474	174	170	199	156	173	185	mmu:71999	F-box only protein 22, isoform CRA_a
Gm6467	10.3068	12.6619	-0.296889	0.959993	9	6	16	9	6	17		proteasome (prosome, macropain) subunit, beta type 3 pseudogene
Fbxo24	3.70196	4.81987	-0.380708	1	3	3	5	2	4	6	mmu:71176	F-box only protein 24
A730036I17Rik	0.894152	0	20	1	3	0	0	0	0	0	mmu:329513	RIKEN cDNA A730036I17 gene
Fbxo25	91.0427	121.753	-0.41934	0.89705	81	84	105	85	116	93	mmu:66822	Putative uncharacterized protein
Fbxo28	145.746	139.765	0.0604598	1	162	125	150	109	115	116	mmu:67948	Fbxo28 protein
B630005N14Rik	86.327	92.7095	-0.102904	1	100	84	74	74	69	84	mmu:101148	Probable methyltransferase BTM2 homolog
Rad23a	470.461	433.58	0.117777	0.980277	480	426	497	381	306	373	mmu:19358	UV excision repair protein RAD23 homolog A
Rad23b	906.606	770.054	0.235516	0.887085	1098	826	798	670	563	646	mmu:19359	UV excision repair protein RAD23 homolog B
Gm6472	529.726	591.891	-0.160086	0.991283	632	478	480	415	359	704		ribosomal protein S7 pseudogene
Fbxo30	188.441	195.952	-0.0563936	0.985035	198	183	180	123	134	231	mmu:71865	F-box only protein 30
Gm6473	4.54413	3.45483	0.395388	0.960559	3	7	3	2	5	1		cyclin-dependent kinase 10 pseudogene
Fbxo31	730.744	565.965	0.368652	0.994776	690	616	873	730	300	340	mmu:76454	F-box only protein 31
Fbxo32	1293.8	1046.37	0.306232	0.981866	1186	1130	1533	749	816	1002	mmu:67731	F-box only protein 32
Fbxo33	38.967	34.0627	0.19406	1	49	37	31	24	25	35	mmu:70611	F-box only protein 33
Gm6475	3.62207	13.1261	-1.85755	1	4	2	5	11	10	11		CD2-associated protein pseudogene
Gm6478	2.77746	5.53023	-0.993576	0.893005	2	4	2	2	8	3		predicted pseudogene 6478
Fbxo34	83.7533	84.6555	-0.0154587	1	91	71	89	75	55	78	mmu:78938	F-box only protein 34
Gm6477	19.3952	20.9366	-0.110325	1	25	13	21	13	15	24		nucleophosmin 1 pseudogene
Fbxo36	7.96967	7.79645	0.0317021	1	10	7	7	5	7	7	mmu:66153	F-box only protein 36
Nkg7	1.98483	5.99717	-1.59527	1	3	2	1	5	3	7	mmu:72310	Natural killer cell group 7 sequence, isoform CRA_a
Fbxo38	181.619	187.436	-0.0454825	0.98624	215	148	184	129	174	151	mmu:107035	Putative uncharacterized protein
Fbxo39	0	1.14733	-20	1	0	0	0	1	0	2	mmu:628100	F-box only protein 39
Fes	114.861	106.691	0.106451	1	127	101	116	81	79	102	mmu:14159	Tyrosine-protein kinase Fes/Fps
Gm18959	6.87015	4.60369	0.57755	0.948978	7	10	3	6	3	2		U2 small nuclear RNA auxiliary factor 1-like 4 pseudogene
Slfn10-ps	0.930898	0.421382	1.14349	1	2	0	1	1	0	0	mmu:237887	schlafen 10, pseudogene
Gm6483	16.8486	21.9075	-0.378795	1	17	17	16	13	22	18		Protein Gm6483
Fbxo42	111.868	87.7251	0.350742	0.928256	137	110	88	90	51	74	mmu:213499	Putative uncharacterized protein
Fbxo44	50.7815	72.1605	-0.506907	0.746934	49	47	55	44	49	87	mmu:230903	F-box only protein 44
Fbxo45	117.424	105.894	0.14911	1	136	106	110	86	79	94	mmu:268882	F-box/SPRY domain-containing protein 1
Fbxo46	25.6348	26.3375	-0.0390118	1	23	24	29	19	23	22	mmu:243867	F-box only protein 46
Fbxo47	3.03236	4.57218	-0.592441	1	3	3	3	1	6	4	mmu:72973	F-box only protein 47
Fbxo48	0.298051	1.62712	-2.44869	0.914189	1	0	0	3	0	1	mmu:319701	F-box only protein 48
Fh1	3118.9	4216.96	-0.435165	0.00038465	3263	2700	3363	2984	3246	4131	mmu:14194	Fumarate hydratase, mitochondrial
Sema6d	218.048	219.498	-0.00956053	0.99413	234	186	233	187	174	172	mmu:214968	Semaphorin-6D
Sema6a	141.087	86.9915	0.697638	0.999999	148	137	135	75	61	77	mmu:20358	Semaphorin-6A
Sema6b	103.547	105.102	-0.0215057	0.983968	96	115	94	118	40	103	mmu:20359	Semaphorin-6B
Sema6c	27.3648	41.6182	-0.604897	0.946678	25	27	29	50	36	12	mmu:20360	Semaphorin-6C
Fbxo40	2092.75	1761.21	0.248834	0.261283	2351	1869	2048	1244	1304	1792	mmu:207215	F-box only protein 40
Itpripl2	358.88	257.162	0.480825	0.757549	491	278	321	242	182	202	mmu:319622	Putative uncharacterized protein
Itpripl1	82.3361	54.0963	0.605995	0.835162	119	62	70	61	26	46	mmu:73338	Inositol 1,4,5-trisphosphate receptor-interacting protein-like 1
Fgr	2.52255	2.91817	-0.210179	1	1	5	1	2	3	2	mmu:14191	Tyrosine-protein kinase Fgr
Sema5a	31.5895	26.1684	0.271617	1	42	23	31	28	15	21	mmu:20356	Putative uncharacterized protein
Sema5b	1.64363	13.604	-3.04907	0.104601	2	1	2	5	7	23	mmu:20357	Semaphorin-5B
Dars2	134.503	151.159	-0.168433	0.985576	135	113	154	109	125	135	mmu:226539	Dars2 protein
Rpl13a	2777.01	3742.83	-0.430595	0.737721	3103	2508	2701	2536	2631	4107	mmu:22121	60S ribosomal protein L13a
Cwf19l1	47.3969	39.3639	0.267921	1	60	40	43	31	27	39	mmu:72502	CWF19-like protein 1
Cpped1	423.748	459.504	-0.11687	0.979831	429	394	439	384	335	405	mmu:223978	Serine/threonine-protein phosphatase CPPED1
Cwf19l2	101.651	135.849	-0.418379	0.740762	105	102	95	81	118	134	mmu:244672	CWF19-like protein 2
E130310I04Rik	32.0017	30.5907	0.0650543	1	39	30	27	19	26	30	mmu:278725	RIKEN cDNA E130310I04 gene
Sema4b	64.3781	55.7115	0.208594	0.974898	64	49	80	45	47	43	mmu:20352	Semaphorin-4B
Sema4c	125.5	116.565	0.106548	1	134	113	128	87	80	121	mmu:20353	Semaphorin-4C
Sema4d	291.267	309.716	-0.088605	0.987923	309	232	333	297	211	247	mmu:20354	Semaphorin-4D
Sema4a	33.4687	23.3169	0.521436	0.996819	32	27	41	17	23	16	mmu:20351	Semaphorin-4A
Sema4f	5.84017	3.61567	0.691745	1	3	6	8	3	2	4	mmu:20355	Semaphorin-4F
Rpl10a	78.0794	91.396	-0.227189	0.963858	97	61	78	53	68	106	mmu:19896	60S ribosomal protein L10a
Pamr1	20.2438	8.52393	1.24789	1	26	18	17	8	5	8	mmu:210622	Inactive serine protease PAMR1
Sema3a	9.58295	11.1231	-0.215023	1	14	9	6	9	5	14	mmu:20346	Semaphorin-3A
Sema3b	213.276	236.82	-0.151072	0.984523	239	165	238	182	218	171	mmu:20347	Semaphorin-3B
Sema3c	73.1055	59.9372	0.286529	0.959337	101	50	72	39	37	74	mmu:20348	Semaphorin-3C
Fahd1	503.075	557.42	-0.147993	0.983798	540	426	541	438	398	534	mmu:68636	Acylpyruvase FAHD1, mitochondrial
Sema3d	12.1727	8.72759	0.479996	0.922928	22	6	10	10	6	5	mmu:108151	Semaphorin-3D
Wee1	171.747	148.989	0.205078	0.983246	188	129	200	146	142	65	mmu:22390	Wee1-like protein kinase
Sema3f	94.7944	60.1084	0.657234	1	95	82	106	43	53	50	mmu:20350	Semaphorin IV homolog
Sema3g	179.339	113.846	0.655603	0.827604	198	135	207	143	57	77	mmu:218877	Semaphorin-3G
Gm16364	8.82939	13.7465	-0.638682	0.910019	6	8	12	5	17	11	mmu:100504626	predicted gene 16364
Gm6402	109.911	103.864	0.0816428	0.99131	162	148	17	96	28	140	mmu:623169	ribosomal protein S17 pseudogene
A430005L14Rik	91.6401	118.794	-0.374411	0.918676	125	81	71	73	90	131	mmu:97159	Protein A430005L14Rik
Slco3a1	763.74	542.961	0.492233	0.152462	922	686	686	524	391	403	mmu:108116	Solute carrier organic anion transporter family member 3A1
Msrb1	950.091	878.449	0.113108	0.987791	1167	783	915	682	591	896	mmu:27361	Selenoprotein X 1
Gm6404	2.50104	4.98072	-0.993825	0.876183	6	1	1	3	1	9	mmu:623174	predicted gene 6404
Gpld1	23.5829	23.5221	0.00372604	0.992491	23	23	24	22	22	12	mmu:14756	Phosphatidylinositol-glycan-specific phospholipase D
Msrb3	749.795	769.977	-0.0383179	0.991378	811	664	768	584	528	789	mmu:320183	Methionine-R-sulfoxide reductase B3, mitochondrial
Msrb2	547.358	590.749	-0.11006	0.9856	588	500	547	467	407	581	mmu:76467	Methionine-R-sulfoxide reductase B2, mitochondrial
Cklf	8.11665	8.79852	-0.116377	1	6	7	11	5	6	11	mmu:75458	Chemokine-like factor
2310022A10Rik	374.2	223.5	0.743537	0.0467315	347	363	399	230	141	174	mmu:66367	Protein 2310022A10Rik
Gm6416	18.6329	37.5588	-1.0113	0.114826	24	10	23	24	36	31	mmu:623312	predicted gene 6416
Gm6415	7.79465	9.20585	-0.240067	1	8	9	6	9	8	5	mmu:623286	predicted pseudogene 6415
Gm6419	64.5203	81.7939	-0.342241	0.94237	66	54	73	66	49	88		predicted gene 6419
Oser1	48.6299	57.5074	-0.241902	0.966079	72	40	36	34	50	57	mmu:66680	Oxidative stress-responsive serine-rich protein 1
Gm16386	11.9482	12.8897	-0.109431	0.94936	19	6	12	6	19	5	mmu:100042679	zinc finger protein 946 pseudogene
Fn1	258.359	118.748	1.12148	2.19437e-05	332	195	256	131	63	97	mmu:14268	Fibronectin
Adnp2	87.5087	81.5303	0.102091	0.994048	94	83	84	60	50	93	mmu:240442	ADNP homeobox protein 2
Gm16374	10.5745	11.0063	-0.0577374	0.99675	12	7	13	7	5	16		glyceraldehyde-3-phosphate dehydrogenase pseudogene
Gm16372	8.45784	8.07104	0.0675355	1	7	8	10	2	8	10		Actin-related protein 2/3 complex subunit 5
Eqtn	1.01079	3.75939	-1.89502	1	1	1	1	1	5	3	mmu:67753	Equatorin
Rpl27a	92.4415	110.819	-0.261596	0.956504	127	78	75	94	76	102	mmu:26451	60S ribosomal protein L27a
H13	259.923	251.355	0.0483566	1	307	241	231	205	186	224	mmu:14950	Minor histocompatibility antigen H13
Gm16379	2.31963	2.52676	-0.123394	1	3	2	2	3	2	1	mmu:100040259	macrophage migration inhibitory factor, pseudogene 6
Gm16378	9.60446	12.1665	-0.341138	1	9	13	6	7	10	13	mmu:100043225	eukaryotic translation initiation factor 1 pseudogene
H19	176.729	150.423	0.232511	0.993197	357	78	122	80	182	96	mmu:14955	MCG11084
B230217O12Rik	9.05395	7.65119	0.242862	1	9	8	10	4	6	9	mmu:320879	RIKEN cDNA B230217O12 gene
Mir2861	3.53334	2.29465	0.622755	0.94753	2	6	2	2	0	4	mmu:100499514	microRNA 2861
Gm6445	2.39312	13.6312	-2.50995	0.00503944	1	2	4	6	15	12	mmu:623688	predicted gene 6445
Gm6444	5.55491	5.38651	0.044413	1	4	8	4	4	5	4	mmu:623672	predicted gene 6444
Sestd1	158.613	190.839	-0.266842	0.896189	193	147	136	135	159	172	mmu:228071	SEC14 domain and spectrin repeat-containing protein 1
Cks2	5.91134	2.88973	1.03255	1	9	5	4	3	2	2	mmu:66197	Cyclin-dependent kinases regulatory subunit 2
Gcfc2	18.6218	18.3533	0.0209528	0.982706	29	14	14	17	16	11	mmu:330361	GC-rich sequence DNA-binding factor 2
1700019G17Rik	10.1791	13.5475	-0.41242	1	16	9	6	12	10	11	mmu:75541	Protein 1700019G17Rik
Glipr1	35.8787	51.0949	-0.510054	1	44	31	33	40	39	46	mmu:73690	Glioma pathogenesis-related protein 1
Gm6451	6.34998	12.7203	-1.00231	1	5	4	10	10	6	16		NSA2 ribosome biogenesis homolog pseudogene
4930431P22Rik	3.57892	3.31111	0.11221	1	4	1	6	4	2	2	mmu:73883	RIKEN cDNA 4930431P22 gene
Glipr2	26.6649	23.6526	0.172944	1	37	21	23	16	15	28	mmu:384009	Golgi-associated plant pathogenesis-related protein 1
Gm6457	31.0037	39.4966	-0.349288	0.992211	40	31	22	38	28	30		predicted pseudogene 6457
Fos	25.0404	11.9032	1.0729	0.573547	28	30	16	6	16	6	mmu:14281	Proto-oncogene c-Fos
Gm16340	134.548	163.821	-0.283995	0.977293	134	152	111	78	137	191	mmu:100504287	predicted gene 16340
Gm6421	11.0691	16.2889	-0.557346	1	10	9	14	8	15	17	mmu:623365	H3 histone, family 3A pseudogene
Aftph	154.314	152.994	0.0123937	0.985199	181	138	144	95	143	134	mmu:216549	Aftiphilin
Spef1	90.3925	72.6499	0.315242	1	94	80	96	69	42	68	mmu:70997	Sperm flagellar protein 1
Grrp1	62.574	61.53	0.0242718	0.993038	79	51	59	36	49	67	mmu:72690	Protein FAM110D
Ipcef1	1.68678	1.14733	0.555994	1	2	2	1	1	0	2	mmu:320495	Interactor protein for cytohesin exchange factors 1
Ykt6	623.096	664.499	-0.0928115	0.986716	680	518	671	584	467	574	mmu:56418	Synaptobrevin homolog YKT6
Leo1	89.838	78.25	0.199234	0.980047	95	68	107	51	35	113	mmu:235497	RNA polymerase-associated protein LEO1
Gm6430	11.2633	9.36516	0.266259	1	15	10	9	7	7	9		heterogeneous nuclear ribonucleoprotein F pseudogene
Gm16332	5.61329	4.63213	0.277172	1	8	5	4	5	4	2		complement component factor h pseudogene
Ttc30b	97.3515	131.327	-0.431891	1	113	79	101	96	106	119	mmu:72421	Tetratricopeptide repeat domain 30B
Gm6439	6.99562	7.76801	-0.151093	1	8	6	7	6	6	7		predicted gene 6439
Nkrf	21.8164	17.3622	0.329461	0.949761	32	13	22	8	19	15	mmu:77286	NF-kappaB repressing factor
Fert2	161.293	188.102	-0.221832	0.96538	183	123	180	118	164	178	mmu:14158	Tyrosine-protein kinase Fer
Pip5k1c	253.644	214.558	0.241439	0.94642	241	241	271	197	148	179	mmu:18717	Phosphatidylinositol 4-phosphate 5-kinase type-1 gamma
Pip5k1b	125.526	177.362	-0.498719	0.194175	138	117	120	131	111	199	mmu:18719	Phosphatidylinositol 4-phosphate 5-kinase type-1 beta
Pip5k1a	127.153	119.952	0.0841085	1	139	109	133	107	93	91	mmu:18720	Phosphatidylinositol 4-phosphate 5-kinase type-1 alpha
Frk	11.8442	13.3738	-0.175226	1	13	14	8	12	8	13	mmu:14302	Non-specific protein-tyrosine kinase
Fry	526.069	419.865	0.325327	0.990535	594	454	530	521	242	252	mmu:320365	Protein furry homolog
Abhd3	17.8379	24.9168	-0.482173	1	23	14	17	19	15	28	mmu:106861	Abhydrolase domain-containing protein 3
Abhd4	277.858	257.366	0.110525	0.982208	278	244	307	189	220	217	mmu:105501	Abhydrolase domain-containing protein 4
Abhd1	183.652	252.338	-0.458378	0.991028	135	127	285	288	200	113	mmu:57742	Abhydrolase domain-containing protein 1
Abhd2	45.2156	39.1587	0.207487	1	60	36	41	26	28	43	mmu:54608	Abhydrolase domain-containing protein 2
Abhd8	106.413	122.701	-0.205481	0.970985	128	69	126	111	76	115	mmu:64296	Abhydrolase domain-containing protein 8
AI462493	239.131	266.254	-0.155004	1	263	226	225	208	180	269	mmu:107197	MCG17864, isoform CRA_b
Abhd5	361.088	333.301	0.115522	1	415	311	358	259	249	309	mmu:67469	1-acylglycerol-3-phosphate O-acyltransferase ABHD5
Abhd6	68.2088	75.8194	-0.152609	1	82	60	63	53	60	73	mmu:66082	Monoacylglycerol lipase ABHD6
Gltpd1	31.8659	30.6553	0.0558767	1	38	26	32	32	18	25	mmu:79554	Ceramide-1-phosphate transfer protein
Fst	1.97843	2.41147	-0.285557	1	2	1	3	4	0	2	mmu:14313	Follistatin
Nktr	377.174	433.321	-0.200205	0.978067	393	378	350	271	377	412	mmu:18087	NK-tumor recognition protein
Fv1	55.3625	58.9748	-0.0911906	0.995686	61	47	58	34	46	66	mmu:14349	Friend virus susceptibility protein 1
Fto	443.288	305.795	0.535683	0.960009	406	385	528	357	184	200	mmu:26383	Alpha-ketoglutarate-dependent dioxygenase FTO
LOC102638195	3.28087	4.09393	-0.319407	1	3	1	6	2	4	4	mmu:102638195	uncharacterized LOC102638195
LOC102638198	13.7539	8.75757	0.651238	0.904327	11	10	20	12	5	4	mmu:102638198	spidroin-2-like
Bdkrb2	1.68678	0.784354	1.10469	1	2	2	1	1	0	1	mmu:12062	Bradykinin receptor, beta 2, isoform CRA_b
Ftx	22.0903	23.7208	-0.102737	0.980768	26	22	18	10	24	24	mmu:78878	Ftx transcript, Xist regulator (non-protein coding)
2700081O15Rik	256.344	240.096	0.0944689	0.984898	286	210	274	148	195	248	mmu:108899	Protein 2700081O15Rik
Fuk	62.4659	62.0028	0.0107363	0.977306	64	59	63	46	31	79	mmu:234730	MFLJ00241 protein
Palb2	9.52701	5.57733	0.77245	1	12	6	11	7	1	6	mmu:233826	Partner and localizer of BRCA2
LOC102638182	30.7688	30.7971	-0.00132781	1	37	23	33	22	18	37	mmu:102638182	uncharacterized LOC102638182
LOC102638183	13.8226	20.7788	-0.588081	1	15	15	11	18	14	19	mmu:102638183	small nuclear ribonucleoprotein F-like
Fus	1063.23	995.548	0.0948978	0.992888	1059	1001	1103	828	813	774	mmu:233908	RNA-binding protein FUS
Fuz	78.4507	73.9728	0.0847923	0.979576	76	75	82	78	47	55	mmu:70300	Protein fuzzy homolog
Zc3h4	215.856	200.99	0.102943	0.985886	209	207	225	176	148	166	mmu:330474	Zinc finger CCCH domain-containing protein 4
Hibadh	1409.15	1342.56	0.0698382	0.988646	1546	1169	1513	1016	1021	1254	mmu:58875	3-hydroxyisobutyrate dehydrogenase, mitochondrial
Zc3h3	17.2113	12.1696	0.500077	0.95542	13	22	15	13	6	11	mmu:223642	Putative uncharacterized protein
Zc3h8	45.4464	76.411	-0.749615	0.135662	54	44	38	43	61	85	mmu:57432	Putative uncharacterized protein
Zc3h6	52.8101	62.5362	-0.243876	0.972365	37	45	74	57	59	33	mmu:78751	Zinc finger CCCH domain-containing protein 6
Lepr	16.1424	22.8811	-0.503304	0.946868	28	10	12	14	20	22	mmu:16847	Leptin receptor
Cdc73	94.2493	94.2809	-0.000483203	0.995552	91	97	91	77	60	96	mmu:214498	Parafibromin
Cdc5l	239.089	258.171	-0.11078	0.989042	278	199	242	182	188	267	mmu:71702	Cdc5l protein
LOC102638175	26.3301	26.0326	0.0163969	0.989048	37	21	22	15	18	32	mmu:102638175	uncharacterized LOC102638175
Oard1	137.403	180.521	-0.393746	0.862417	146	112	154	106	160	176	mmu:106821	Putative uncharacterized protein
Spg20	227.992	208.003	0.132378	1	242	206	233	173	143	195	mmu:229285	Spastic paraplegia 20, spartin (Troyer syndrome) homolog (Human), isoform CRA_b
Spg21	92.1782	72.4202	0.348033	0.927068	88	93	92	51	64	61	mmu:27965	Spastic paraplegia 21 homolog (Human)
Scgb1c1	38.97	170.292	-2.12758	0.157697	26	33	56	79	98	256	mmu:338417	MCG22579
Erc1	328.624	286.473	0.198041	0.983906	306	265	410	258	212	227	mmu:111173	ELKS/Rab6-interacting/CAST family member 1
Erc2	2.05192	6.1993	-1.59513	1	0	1	5	4	6	5	mmu:238988	Putative uncharacterized protein
A030001D20Rik	29.503	35.4721	-0.265823	1	25	30	32	28	26	33	mmu:100126243	RIKEN cDNA A030001D20 gene
Coasy	90.0815	109.117	-0.276573	0.943535	81	85	101	92	87	86	mmu:71743	Bifunctional coenzyme A synthase
Sh3gl3	1.38873	2.32309	-0.742281	1	1	2	1	1	1	4	mmu:20408	Endophilin-A3
Irx3os	6.02158	12.9937	-1.1096	1	6	5	7	9	14	8	mmu:319388	Putative uncharacterized protein
Sh3gl1	106.932	94.1075	0.184311	1	125	94	102	82	63	86	mmu:20405	Putative uncharacterized protein
Sh3gl2	0.894152	4.99357	-2.48148	1	3	0	0	2	6	4	mmu:20404	Endophilin-A1
Fxn	120.947	134.906	-0.157581	1	128	111	122	110	96	125	mmu:14297	Frataxin, mitochondrial
Fyb	33.7014	30.681	0.135464	0.962676	53	27	23	30	28	15	mmu:23880	FYN binding protein, isoform CRA_f
Ahcyl2	123.081	120.273	0.0332967	1	144	112	113	99	77	121	mmu:74340	Ahcyl2 protein
Ahcyl1	590.666	595.352	-0.0114001	1	642	541	582	472	465	516	mmu:229709	Putative adenosylhomocysteinase 2
Pnrc2	391.455	461.743	-0.238243	0.93954	482	358	336	316	348	474	mmu:52830	Proline-rich nuclear receptor coactivator 2
Pnrc1	262.367	249.681	0.0714988	0.987964	262	205	319	180	171	267	mmu:108767	Putative uncharacterized protein
A730049H05Rik	1.04753	0.725945	0.529064	1	0	1	2	0	0	2	mmu:74516	Putative uncharacterized protein
Fyn	308.936	215.002	0.522955	0.0193708	346	254	328	213	134	179	mmu:14360	Tyrosine-protein kinase Fyn
Cdc45	19.7883	28.4144	-0.521978	1	19	17	23	22	24	23	mmu:12544	Cell division control protein 45 homolog
Cdc42	1033.86	1026.33	0.0105412	0.994614	1145	952	994	749	765	1010	mmu:12540	Cell division control protein 42 homolog
Uap1l1	54.2605	37.2744	0.541717	1	56	56	49	34	26	31	mmu:227620	UDP-N-acetylhexosamine pyrophosphorylase-like protein 1
9530082P21Rik	44.1374	45.8888	-0.0561407	0.971987	42	50	38	23	49	39	mmu:638247	RIKEN cDNA 9530082P21 gene
Spg11	182.182	179.433	0.0219343	1	187	176	179	134	137	169	mmu:214585	Spatacsin
Prc1	28.1743	24.8412	0.181641	0.984265	35	31	18	15	21	25	mmu:233406	Protein regulator of cytokinesis 1, isoform CRA_e
Trem2	19.237	18.0533	0.0916152	0.958082	24	24	9	27	10	6	mmu:83433	Putative uncharacterized protein
Atp5c1	9426.34	12685.3	-0.428391	0.606083	11449	7993	8940	8845	9116	13383	mmu:11949	ATP synthase subunit gamma, mitochondrial
LOC102638256	12.5786	8.8869	0.501215	1	18	12	8	8	5	9	mmu:102638256	uncharacterized LOC102638256
Prf1	1.35198	1.62712	-0.267243	1	2	2	0	3	0	1	mmu:18646	Perforin 1 (Pore forming protein)
Ereg	0.669593	0	20	1	0	0	2	0	0	0	mmu:13874	Proepiregulin
Cdc27	143.649	196.32	-0.450661	0.427457	160	129	141	119	166	197	mmu:217232	Cell division cycle protein 27 homolog
Cdc26	134.235	165.638	-0.303279	0.919121	157	110	137	109	112	191	mmu:66440	Putative uncharacterized protein
Preb	359.956	356.137	0.0153888	0.989969	360	300	416	301	258	312	mmu:50907	Prolactin regulatory element binding, isoform CRA_b
Cdc23	211.238	254.672	-0.269771	1	238	179	217	216	175	234	mmu:52563	Cell division cycle protein 23 homolog
Cdc20	16.5658	8.83003	0.907716	1	20	13	17	10	3	9	mmu:107995	Cell division cycle protein 20 homolog
Cdc40	164.456	205.708	-0.322893	0.764849	198	147	149	148	171	183	mmu:71713	Putative uncharacterized protein
Prcc	203.181	170.077	0.256575	0.965285	211	171	226	180	107	127	mmu:94315	Prcc protein
Prcp	84.4519	80.1151	0.0760555	0.97869	119	80	56	49	62	87	mmu:72461	Lysosomal Pro-X carboxypeptidase
Cutal	2.77746	3.16585	-0.188831	1	2	4	2	3	1	4	mmu:77996	D730039F16Rik protein
A330069E16Rik	5.85936	9.5529	-0.705196	0.901714	6	9	2	4	7	13	mmu:606735	RIKEN cDNA A330069E16 gene
Cdc37	1220.63	1414.26	-0.212421	0.0378336	1325	1050	1281	1055	1043	1379	mmu:12539	Hsp90 co-chaperone Cdc37
Mst1r	17.0668	19.2245	-0.171757	1	19	16	16	18	17	11	mmu:19882	Receptor protein-tyrosine kinase
Cdc34	608.882	673.353	-0.145202	0.936635	638	533	649	577	465	609	mmu:216150	Ubiquitin-conjugating enzyme E2 R1
C230037L18Rik	2.98922	5.74948	-0.943664	1	3	2	4	4	5	5	mmu:100532730	RIKEN cDNA C230037L18 gene
Dhtkd1	28.7927	38.6761	-0.425742	0.947593	27	23	36	23	37	34	mmu:209692	Probable 2-oxoglutarate dehydrogenase E1 component DHKTD1, mitochondrial
Eri1	71.5784	75.5227	-0.0773869	0.979318	87	57	72	39	66	81	mmu:67276	3'-5' exoribonuclease 1
Trex1	60.8656	72.4074	-0.25051	1	72	52	59	52	59	66	mmu:22040	Three-prime repair exonuclease 1
Eri3	336.905	313.121	0.105623	0.983363	346	297	363	283	222	259	mmu:140546	ERI1 exoribonuclease 3
Eri2	18.6608	21.4448	-0.200614	1	20	15	21	14	16	23	mmu:71151	ERI1 exoribonuclease 2
AI413582	38.4076	36.7032	0.0654876	1	46	37	32	23	31	36	mmu:106672	Protein AI413582
Nup62-il4i1	17.3345	16.3647	0.0830524	0.995807	22	17	13	17	14	8	mmu:100328588	L-amino-acid oxidase
Cdan1	119.675	162.059	-0.437397	0.300058	125	110	122	112	144	138	mmu:68968	Codanin-1
Atp5f1	8298.84	10260.8	-0.306167	0.738242	9828	7150	7967	7148	7739	10380	mmu:11950	ATP synthase F(0) complex subunit B1, mitochondrial
Prg4	47.9674	30.6207	0.647548	1	58	36	51	21	25	29	mmu:96875	Prg4 protein
Prep	245.905	160.186	0.618353	0.000264085	270	226	239	159	95	139	mmu:19072	Putative uncharacterized protein
LOC102638224	3.36716	0.784354	2.10195	1	3	3	4	1	0	1	mmu:102638224	uncharacterized LOC102638224
Cdc16	200.415	217.501	-0.118034	1	241	179	182	157	167	210	mmu:69957	CDC16 cell division cycle 16 homolog (S. cerevisiae), isoform CRA_e
Mdfic	119.345	99.8687	0.257028	0.927762	154	96	111	87	80	75	mmu:16543	MyoD family inhibitor domain-containing protein
BC020402	16.2741	14.9125	0.126057	1	20	14	15	12	9	16	mmu:407824	cDNA sequence BC020402
LOC102638217	1.22895	4.39849	-1.83958	1	3	0	1	1	4	6	mmu:102638217	uncharacterized LOC102638217
Akap7	175.696	208.969	-0.250202	0.962324	166	163	193	124	162	231	mmu:432442	A-kinase anchor protein 7 isoform alpha
Akap8	479.486	593.929	-0.308801	0.894108	498	441	491	376	509	569	mmu:56399	A kinase (PRKA) anchor protein 8
Akap5	37.3664	35.0122	0.0938833	0.970847	37	44	29	17	49	16	mmu:238276	A-kinase anchor protein 5
Akap6	1214.11	1123.59	0.111783	0.990759	1200	1095	1322	858	913	968	mmu:238161	Protein Akap6
Pald1	281.725	214.186	0.395427	0.115204	330	246	270	197	127	204	mmu:27355	X99384 protein
Akap1	884.82	810.365	0.126811	0.990635	918	773	953	720	492	787	mmu:11640	A-kinase anchor protein 1, mitochondrial
Akap2	1081.91	749.715	0.529164	0.00182804	1376	889	1003	649	531	654	mmu:11641	A-kinase anchor protein 2
0610040B10Rik	22.4315	23.4462	-0.0638266	1	27	23	17	13	23	21	mmu:67672	RIKEN cDNA 0610040B10 gene
Akap9	292.247	334.207	-0.193553	0.960702	319	271	283	263	286	261	mmu:100986	A-kinase anchor protein 9
Gaa	713.392	504.281	0.500469	0.963735	712	574	849	562	338	318	mmu:14387	Lysosomal alpha-glucosidase
1700123O20Rik	66.6107	78.3036	-0.233325	1	82	54	65	60	63	68	mmu:58248	RIKEN cDNA 1700123O20
Gak	203.682	173.729	0.229487	0.943049	232	185	193	162	111	153	mmu:231580	Cyclin-G-associated kinase
Gan	7.84663	6.17087	0.346601	1	11	5	8	5	5	5	mmu:209239	Gigaxonin
Prpf4b	365.72	489.548	-0.420711	0.917751	417	358	317	280	404	523	mmu:19134	MKIAA0536 protein
Gba	89.5562	75.0525	0.254893	0.968243	120	75	76	60	59	64	mmu:14466	Glucosylceramidase
Strap	705.384	781.109	-0.147114	0.944552	757	644	706	545	603	772	mmu:20901	Serine/threonine kinase receptor associated protein
Atp5a1	31798.1	30574.4	0.0566125	0.99977	32732	27461	34838	27290	20818	26753	mmu:11946	ATP synthase subunit alpha, mitochondrial
Strbp	74.0657	92.9608	-0.327817	0.92775	86	75	60	56	84	87	mmu:20744	Spermatid perinuclear RNA-binding protein
Il11ra1	452.474	602.767	-0.413765	7.24661e-05	519	376	465	424	474	581	mmu:16157	Putative uncharacterized protein
Gca	96.6841	138.645	-0.520046	1	95	87	106	97	106	138	mmu:227960	Grancalcin
Gck	487.23	224.575	1.1174	0.787033	466	601	362	139	131	295	mmu:103988	Glucokinase, isoform CRA_a
Nle1	41.6324	41.539	0.00324206	1	37	42	44	30	36	35	mmu:217011	Notchless protein homolog 1
B930003M22Rik	3.36716	5.24126	-0.63838	1	3	3	4	3	4	6	mmu:100526796	RIKEN cDNA B930003M22 gene
2900008C10Rik	37.2243	36.5879	0.0248766	1	45	32	35	24	29	37	mmu:72937	RIKEN cDNA 2900008C10 gene
Gm6363	13.9912	12.168	0.201428	1	16	12	14	10	8	12		heterogeneous nuclear ribonucleoprotein A3 pseudogene
Glb1l	58.6194	77.0563	-0.394534	1	67	50	59	55	52	84	mmu:74577	Beta-galactosidase-1-like protein
Gm6365	1.68038	0	20	1	1	1	3	0	0	0		predicted pseudogene 6365
Gda	84.3543	77.1144	0.129462	0.976989	97	59	99	51	47	95	mmu:14544	Guanine deaminase
Pcnxl2	4.45144	6.95369	-0.643506	1	2	4	7	3	7	7	mmu:270109	Pecanex-like protein 2
Prlr	22.2629	40.4925	-0.863013	0.335888	26	26	14	26	35	38	mmu:19116	Prolactin receptor
Pcnxl3	178.467	184.022	-0.044218	0.985383	157	173	198	138	137	177	mmu:104401	Pecanex-like protein 3
Pcnxl4	53.658	47.7679	0.167752	1	53	55	51	31	36	51	mmu:67708	Pecanex-like protein 4
Gm16409	1.72352	1.17576	0.551764	1	1	2	2	0	1	2		ribosomal protein S6 pseudogene
Gm6377	0.930898	2.46835	-1.40685	1	2	0	1	2	2	2	mmu:622976	Protein Gm6377
Stt3a	195.731	207.072	-0.0812582	0.988429	213	163	211	138	160	212	mmu:16430	Dolichyl-diphosphooligosaccharide--protein glycosyltransferase subunit STT3A
Prkx	130.956	123.837	0.0806376	1	146	110	137	98	102	101	mmu:19108	cAMP-dependent protein kinase catalytic subunit PRKX
Stt3b	341.402	311.469	0.132381	0.978215	385	287	353	280	205	279	mmu:68292	Dolichyl-diphosphooligosaccharide--protein glycosyltransferase subunit STT3B
Gem	26.8855	24.1783	0.153118	0.964508	41	14	28	25	15	19	mmu:14579	GTP-binding protein GEM
Ern1	48.9572	46.7533	0.0664534	0.972592	39	35	72	37	37	40	mmu:78943	Serine/threonine-protein kinase/endoribonuclease IRE1
Rxrb	286.424	289.159	-0.0137103	0.989947	300	244	313	259	213	232	mmu:20182	Putative retinoid X receptor beta isoform 2
Rxra	424.693	369.384	0.201299	0.987938	423	372	472	393	240	264	mmu:20181	Retinoid X receptor alpha
Sirt3	343.845	348.54	-0.0195657	0.997226	362	293	374	277	241	340	mmu:64384	NAD-dependent protein deacetylase sirtuin-3
Sirt2	616.059	646.977	-0.070646	0.989148	639	545	656	555	477	547	mmu:64383	Putative uncharacterized protein
Sirt1	81.5696	92.0813	-0.174877	1	99	66	81	65	72	89	mmu:93759	Sirt1 protein
Rxrg	444.024	590.859	-0.412176	0.474343	435	419	466	435	388	642	mmu:20183	Retinoic acid receptor RXR-gamma
Sirt7	78.3899	98.0091	-0.322248	0.996732	70	84	77	78	73	89	mmu:209011	NAD-dependent protein deacetylase sirtuin-7
Gm6382	11.0627	7.52032	0.55684	1	9	8	16	5	8	5		retinoblastoma binding protein 7 pseudogene
Sirt6	36.5506	35.4452	0.044305	1	36	32	41	32	23	32	mmu:50721	NAD-dependent protein deacetylase sirtuin-6
Sirt5	249.13	276.705	-0.151451	1	291	210	248	221	208	248	mmu:68346	Sirt5 protein
Sirt4	96.2933	88.2681	0.125543	1	93	84	110	72	61	84	mmu:75387	NAD-dependent protein deacetylase sirtuin-4
Slc39a1-ps	1.68678	4.66057	-1.46623	1	2	2	1	4	5	2		solute carrier family 39 (zinc transporter), member 1, pseudogene
Prnp	985.05	865.942	0.185928	0.803455	1211	847	908	701	639	780	mmu:19122	Major prion protein
Gm6344	286.498	289.792	-0.0164912	0.989156	375	232	260	195	209	313	mmu:622707	ribosomal protein L29 pseudogene
Gapdhs	14.5913	26.4953	-0.860625	0.595279	17	19	7	14	24	27	mmu:14447	Glyceraldehyde-3-phosphate dehydrogenase, testis-specific
Gm16425	1.26569	3.78937	-1.58203	1	2	0	2	3	4	2		La ribonucleoprotein domain family, member 1 pseudogene
Grsf1	1162.06	1160.46	0.00199445	0.994914	1307	1074	1095	958	798	1096	mmu:231413	G-rich sequence factor 1
Clk1	565.73	691.477	-0.289568	0.9854	640	489	568	384	536	795	mmu:12747	Dual specificity protein kinase CLK1
Clk2	99.2211	130.331	-0.393457	1	105	100	90	98	89	135	mmu:12748	Clk2-Scamp3 protein
Clk3	216.192	264.502	-0.290963	1	246	192	210	195	202	252	mmu:102414	Dual specificity protein kinase CLK3
Tgfb1	109.453	76.8469	0.510249	0.547542	109	100	117	81	53	52	mmu:21803	Transforming growth factor beta-1
Clk4	267.837	346.537	-0.371654	0.93454	335	231	241	202	306	341	mmu:12750	Dual-specificity protein kinase CLK4
Tgfb2	89.46	58.9501	0.601747	0.858319	102	104	59	51	51	40	mmu:21808	Transforming growth factor beta-2
Tgfb3	177.771	64.5617	1.46127	1.11022e-16	211	133	193	64	40	54	mmu:21809	Transforming growth factor beta-3
Elmo3	25.6044	25.381	0.0126423	0.970948	15	32	27	21	19	22	mmu:234683	Elmo3 protein
Elmo2	143.724	143.088	0.0063992	0.99318	155	142	131	132	96	122	mmu:140579	Engulfment and cell motility protein 2
Elmo1	72.7896	33.3967	1.12403	0.999978	84	67	67	28	23	31	mmu:140580	MKIAA0281 protein
Ggh	69.0942	64.6452	0.0960225	0.994582	92	58	59	53	40	67	mmu:14590	Gamma-glutamyl hydrolase variant II
Tgfbi	239.09	126.066	0.923371	0.0915542	330	189	207	142	73	92	mmu:21810	Transforming growth factor, beta induced
Sirpa	270.84	199.569	0.440552	0.437075	305	244	262	206	124	157	mmu:19261	Tyrosine-protein phosphatase non-receptor type substrate 1
Pgpep1	212.92	199.212	0.0960115	0.99207	246	186	207	178	122	191	mmu:66522	Pyroglutamyl-peptidase 1
Ggn	3.03236	1.96012	0.629502	1	3	3	3	1	1	3	mmu:243897	MCG51479, isoform CRA_b
Gm16418	185.013	261.941	-0.501612	0.290129	239	154	166	194	169	287		ubiquinol-cytochrome c reductase subunit pseudogene
Gm16419	5.45991	4.81987	0.179882	0.960333	11	4	2	2	4	6		ribosomal protein S7 pseudogene
2410127L17Rik	167.259	234.344	-0.486547	0.276343	187	125	192	161	166	253	mmu:67383	UPF0586 protein C9orf41 homolog
Prnd	35.7299	26.5821	0.426677	0.955585	31	32	43	14	25	26	mmu:26434	Prion-like protein
Prr7	3.66521	5.69107	-0.634805	1	4	3	4	3	5	6	mmu:432763	Proline rich 7 (Synaptic)
Prr5	25.0819	14.3065	0.809979	0.783798	21	25	28	20	5	10	mmu:109270	Proline-rich protein 5
Prr3	29.5333	34.7776	-0.235816	1	23	29	35	33	23	29	mmu:75210	Proline-rich protein 3
Aff4	407.577	469.573	-0.204276	0.983525	515	333	383	292	354	516	mmu:93736	AF4/FMR2 family member 4
Aff3	20.9933	14.234	0.560586	0.908244	25	19	19	22	7	5	mmu:16764	AF4/FMR2 family member 3
Aff2	20.7671	26.4781	-0.350504	0.953751	15	13	34	11	30	23	mmu:14266	AF4/FMR2 family member 2
Aff1	423.228	306.306	0.46646	0.251412	512	344	420	304	213	227	mmu:17355	Aff1 protein
Ghr	889.434	1149.3	-0.369793	0.863559	980	731	959	735	878	1225	mmu:14600	Growth hormone receptor
Strn3	657.529	749.789	-0.189429	0.936404	778	577	620	515	576	754	mmu:94186	Strn3 protein
Strn4	421.693	358.783	0.233078	0.948377	477	395	389	347	245	282	mmu:97387	Striatin-4
Palld	1248.06	1231.11	0.0197306	0.997697	1319	1091	1322	1333	816	833	mmu:72333	Palladin isoform
Chmp3	566.833	622.091	-0.134203	0.971066	632	500	566	424	475	633	mmu:66700	Charged multivesicular body protein 3
Proz	4.13828	6.98519	-0.755269	1	7	1	5	8	4	5	mmu:66901	Proz protein
Chmp5	282.333	300.212	-0.0885833	0.988014	347	228	277	178	261	297	mmu:76959	Charged multivesicular body protein 5
Chmp7	306.738	299.428	0.034794	0.990753	297	301	312	310	205	211	mmu:105513	Charged multivesicular body protein 7
Chmp6	153.844	144.809	0.0873132	0.983116	155	136	168	145	82	129	mmu:208092	Chromatin modifying protein 6
Gk5	16.3196	12.0072	0.442705	1	12	16	20	9	11	9	mmu:235533	Putative glycerol kinase 5
Palm3	3.24413	1.79928	0.850414	0.899567	4	1	5	0	4	0	mmu:74337	Paralemmin-3
Palm2	21.4295	16.0314	0.418695	1	19	24	20	14	8	18	mmu:242481	Putative uncharacterized protein
Siah1b	14.4123	22.5766	-0.647521	1	16	14	13	15	20	20	mmu:20438	E3 ubiquitin-protein ligase SIAH1B
Siah1a	84.2112	84.6852	-0.00809668	0.997321	100	66	88	72	49	89	mmu:20437	E3 ubiquitin-protein ligase SIAH1A
Prph	0.334797	1.56871	-2.22822	1	0	0	1	2	0	2	mmu:19132	Peripherin
Palmd	374.288	376.737	-0.00940686	0.991245	479	299	354	253	260	422	mmu:114301	Palmdelphin
Clmn	22.4556	17.2784	0.378105	1	34	14	21	14	14	14	mmu:94040	Calmin
Clmp	12.0496	18.3814	-0.609265	1	13	11	12	11	12	23	mmu:71566	Putative uncharacterized protein
Rell1	77.0553	68.034	0.179638	0.973713	119	56	61	74	44	47	mmu:100532	RELT-like protein 1
Fam171a2	37.3993	18.7887	0.993143	1	47	30	36	15	14	17	mmu:217219	Protein FAM171A2
Fam171a1	135.105	89.4818	0.594412	1	163	112	132	59	67	95	mmu:269233	Protein Fam171a1
Gm6395	30.879	23.956	0.366241	1	34	23	36	17	22	19		DnaJ (Hsp40) homolog, subfamily B, member 6 pseudogene
Cln3	48.4012	35.7342	0.437739	1	50	47	47	31	27	29	mmu:12752	Battenin
Cln5	176.167	151.651	0.21619	1	212	151	167	125	99	150	mmu:211286	MCG114116
Cln6	95.0019	70.081	0.438934	0.935101	77	87	117	75	46	49	mmu:76524	Cln6 protein
Cln8	124.185	116.442	0.0928758	1	141	104	128	103	72	112	mmu:26889	Protein CLN8
Rpl23a	502.32	568.565	-0.178719	0.990156	669	433	416	379	403	627	mmu:268449	60S ribosomal protein L23a
Ttc39c	40.6065	26.4243	0.619845	1	42	38	41	19	24	21	mmu:72747	Tetratricopeptide repeat protein 39C
Gla	18.8031	15.1602	0.31068	1	22	20	14	13	7	18	mmu:11605	Alpha-galactosidase A
Ttc39b	118.275	166.375	-0.492289	1	139	105	111	117	136	154	mmu:69863	Tetratricopeptide repeat protein 39B
Ttc39a	25.5718	15.1559	0.754673	0.753974	35	25	17	9	18	9	mmu:230603	Tetratricopeptide repeat protein 39A
Gm8942	265.003	294.246	-0.151017	0.991507	391	213	203	179	200	355		predicted gene 8942
Gm18666	14.322	28.3716	-0.986218	0.214306	7	12	23	21	20	29		D-2-hydroxyglutarate dehydrogenase pseudogene
Gls	432.465	442.774	-0.0339889	0.992831	501	378	419	311	367	404	mmu:14660	Glutaminase kidney isoform, mitochondrial
Trp53i13	69.6605	66.4004	0.069149	1	71	61	76	54	47	62	mmu:216964	Tumor protein p53 inducible protein 13, isoform CRA_c
Trp53i11	197.343	158.275	0.318272	0.979696	227	189	174	89	95	215	mmu:277414	Tumor protein p53-inducible protein 11
Clpb	481.941	467.318	0.0444509	0.990628	490	429	519	402	346	392	mmu:20480	Caseinolytic peptidase B protein homolog
Clp1	38.347	49.5675	-0.37028	0.950289	60	32	25	36	45	39	mmu:98985	Polyribonucleotide 5'-hydroxyl-kinase Clp1
Axin1	125.169	118.356	0.0807504	0.996518	123	127	121	104	85	100	mmu:12005	Axin-1
Axin2	19.8578	15.0422	0.400693	0.936327	18	10	32	13	14	9	mmu:12006	Axin-2
Gne	135.593	98.393	0.462652	0.369059	140	127	137	97	73	68	mmu:50798	Bifunctional UDP-N-acetylglucosamine 2-epimerase/N-acetylmannosamine kinase
4930455G09Rik	0.334797	1.56871	-2.22822	1	0	0	1	2	0	2	mmu:78917	RIKEN cDNA 4930455G09 gene
Gm16023	6.28289	14.1107	-1.16729	0.798363	8	5	6	3	10	23	mmu:100502734	predicted gene 16023
Gm18686	1.27209	4.18078	-1.71657	1	3	1	0	2	5	3		small nuclear ribonucleoprotein N pseudogene
Rad21	474.908	441.749	0.104419	1	553	405	469	349	338	393	mmu:19357	RAD21 homolog (S. pombe)
2310069G16Rik	13.7427	13.6939	0.00513338	0.969109	16	14	11	11	4	20	mmu:69659	RIKEN cDNA 2310069G16 gene
Gns	714.809	566.817	0.334673	0.723923	778	632	729	555	369	460	mmu:75612	Putative uncharacterized protein
Fuca2	1223.01	1762.11	-0.526865	4.39382e-05	1475	1070	1132	1307	1226	1818	mmu:66848	Plasma alpha-L-fucosidase
Fuca1	193.275	176.555	0.130535	1	224	162	195	155	119	159	mmu:71665	Putative uncharacterized protein
Gm8930	0.298051	3.67408	-3.62375	1	1	0	0	4	2	3		polycomb group ring finger 1 pseudogene
Clpp	410.406	511.358	-0.317282	0.0121782	463	331	440	372	401	480	mmu:53895	ATP-dependent Clp protease proteolytic subunit, mitochondrial
Rad17	128.382	150.243	-0.226855	0.953803	154	127	103	99	117	154	mmu:19356	RAD17 homolog (S. pombe)
Rad18	7.91373	7.18425	0.139519	0.938234	8	4	12	1	11	5	mmu:58186	E3 ubiquitin-protein ligase RAD18
Clpx	690.328	815.471	-0.240351	0.947048	721	567	780	554	629	824	mmu:270166	ATP-dependent Clp protease ATP-binding subunit clpX-like, mitochondrial
Rpl39l	2.94608	0.812791	1.85784	1	3	1	5	0	1	1	mmu:68172	RIKEN cDNA 4930517K11
4930590J08Rik	3.63486	3.42639	0.08521	1	6	4	1	3	4	1	mmu:381798	Uncharacterized protein C3orf20 homolog
Gm8983	7.503	3.28114	1.19327	1	8	10	4	2	3	3		cyclin I pseudogene
Gpt	271.201	259.919	0.0613006	1	289	231	292	213	204	216	mmu:76282	Alanine aminotransferase 1
Srp68	463.119	530.76	-0.196675	0.950756	487	417	479	449	372	480	mmu:217337	Signal recognition particle subunit SRP68
Clta	358.702	313.994	0.192047	0.907488	420	291	369	280	209	281	mmu:12757	Clathrin, light polypeptide (Lca), isoform CRA_c
Cltb	526.883	434.332	0.278685	0.863301	576	442	562	414	305	338	mmu:74325	Cltb protein
Cltc	939.509	926.823	0.0196138	0.993656	1119	815	890	644	718	916	mmu:67300	Clathrin heavy chain 1
Gm8990	1.72352	1.26261	0.448953	1	1	2	2	0	2	1		neuroepithelial cell transforming gene 1 pseudogene
Gm8991	16.6824	24.7275	-0.567787	1	18	14	18	19	17	25		Uncharacterized protein
Gm8995	172.118	139.464	0.303511	0.962736	239	150	132	91	132	115	mmu:668139	predicted gene 8995
Cdca8	7.29367	7.0436	0.0503324	1	9	6	7	9	4	4	mmu:52276	Borealin
Cdca7	13.3712	7.53591	0.827275	1	17	14	9	5	4	10	mmu:66953	Cell division cycle-associated protein 7
Cdca5	2.91573	0.421382	2.79066	1	5	2	2	1	0	0	mmu:67849	Sororin
Cdca4	53.8586	48.6079	0.147986	0.988702	59	57	44	32	45	41	mmu:71963	Putative uncharacterized protein
Srp72	346.504	411.21	-0.247001	0.638752	396	306	337	291	343	370	mmu:66661	Srp72 protein
Cdca3	8.28935	6.20084	0.418796	0.938	16	4	6	7	4	4	mmu:14793	Cell division cycle-associated protein 3
Cdca2	5.6069	2.71604	1.0457	1	7	4	6	3	0	4	mmu:108912	Cell division cycle-associated protein 2
C1galt1	35.4768	44.5263	-0.327783	0.958593	47	32	28	54	25	29	mmu:94192	Glycoprotein-N-acetylgalactosamine 3-beta-galactosyltransferase 1
Grn	527.288	311.52	0.759269	0.666994	572	448	560	396	161	199	mmu:14824	Granulins
Gm6304	20.1446	21.1387	-0.0694962	0.993695	14	21	24	12	18	22		mitochondrial ribosomal protein L27 pseudogene
Rabl2	29.7707	28.978	0.0389345	1	28	31	29	18	29	23	mmu:68708	Rab-like protein 2A
Gm18649	9.29374	14.5609	-0.647763	0.930568	16	4	9	8	16	11		ubiquitin-conjugating enzyme E2C pseudogene
Gm6307	10.3628	17.8689	-0.786039	0.872229	11	9	11	6	22	15	mmu:622283	predicted gene 6307
Rabl3	29.9952	52.5199	-0.808132	1	31	31	27	44	36	49	mmu:67657	Rab-like protein 3
Rabl6	627.486	601.438	0.0611688	0.991444	646	552	676	498	434	541	mmu:227624	Rab-like protein 6
Rabl5	46.0281	55.4063	-0.267536	0.960887	47	36	55	36	37	65	mmu:67286	Putative uncharacterized protein
Rybp	31.9282	27.9521	0.191876	0.98026	41	30	25	28	23	16	mmu:56353	RING1 and YY1-binding protein
Faim3	2.47941	1.32102	0.908343	1	1	4	2	1	2	0	mmu:69169	Fas apoptotic inhibitory molecule 3
Dazap1	252.812	215.175	0.232556	0.901823	251	238	263	185	159	181	mmu:70248	DAZ-associated protein 1
Dazap2	1267.25	1588.39	-0.325859	0.0115053	1378	1167	1241	1113	1262	1520	mmu:23994	DAZ-associated protein 2
Rabif	94.567	111.832	-0.24193	0.979404	125	79	82	85	77	114	mmu:98710	Putative uncharacterized protein
Gm6311	4.39958	6.56381	-0.577167	1	9	1	4	7	4	5		ribosomal protein S2 pseudogene
Gsn	8987	5871.78	0.614042	0.997876	12340	7027	7925	7397	2995	3878	mmu:227753	Gelsolin
Gm8971	11.2633	7.47597	0.591302	0.957026	15	10	9	1	6	12		predicted gene 8971
Nudc-ps1	44.3109	51.4423	-0.215294	1	47	35	51	40	43	42		nuclear distribution gene C homolog (Aspergillus), pseudogene 1
Gss	119.625	106.949	0.1616	0.996272	149	106	105	80	91	89	mmu:14854	Glutathione synthetase
Gsr	123.755	101.824	0.28141	1	128	114	127	74	82	93	mmu:14782	Glutathione reductase, mitochondrial
Efcab4a	172.113	124.589	0.466177	1	178	160	175	114	79	113	mmu:213573	EF-hand calcium-binding domain-containing protein 4A
Elof1	152.943	159.15	-0.0573959	0.998619	161	128	169	116	112	165	mmu:66126	Transcription elongation factor 1 homolog
Efcab4b	28.453	22.6478	0.329209	0.950558	23	35	25	15	25	14	mmu:381812	EF-hand calcium-binding domain-containing protein 4B
Arfip1	135.838	135.323	0.00548519	0.987173	183	115	113	102	102	128	mmu:99889	Protein Arfip1
Lfng	65.2562	41.4298	0.655444	1	68	65	61	43	26	32	mmu:16848	Beta-1,3-N-acetylglucosaminyltransferase lunatic fringe
Arfip2	138.471	162.769	-0.233244	0.950545	161	134	119	125	110	167	mmu:76932	Arfaptin-2
Cluh	1917.8	1686.84	0.185128	0.996951	1847	1769	2087	1706	977	1456	mmu:74148	Putative uncharacterized protein
Gm16089	47.3433	70.7453	-0.579475	0.829471	50	38	54	33	61	81		cytochrome b-c1 complex subunit 7-like
Prpf39	175.169	221.358	-0.337634	0.967968	195	191	134	119	191	235	mmu:328110	Prpf39 protein
Prpf31	182.031	193.714	-0.0897446	0.985326	202	162	181	148	175	145	mmu:68988	U4/U6 small nuclear ribonucleoprotein Prp31
Tceal1	32.2782	77.2226	-1.25846	7.50641e-05	45	26	27	45	69	75	mmu:237052	Transcription elongation factor A protein-like 1
Tceal8	116.111	124.207	-0.097248	0.981404	160	96	96	73	98	136	mmu:66684	Transcription elongation factor A protein-like 8
Tceal7	1.64363	2.52522	-0.619519	1	2	1	2	0	4	2	mmu:100040972	Transcription elongation factor A protein-like 7
9130401M01Rik	99.628	113.089	-0.182834	0.989809	116	80	104	73	87	119	mmu:75758	Protein 9130401M01Rik
Tpd52	112.271	149.055	-0.408861	1	129	97	111	110	121	133	mmu:21985	Tumor protein D52
Prpf19	2308.83	2425.11	-0.0708884	1	2528	2085	2292	1925	1841	2165	mmu:28000	Pre-mRNA-processing factor 19
Prpf18	266.929	312.868	-0.229101	0.936751	323	223	258	203	252	314	mmu:67229	Pre-mRNA-splicing factor 18
Rad9a	134.052	129.216	0.0530081	1	159	123	120	105	84	130	mmu:19367	Rad9-like protein
Rad9b	266.908	291.921	-0.129234	0.980539	323	207	276	212	197	314	mmu:231724	Cell cycle checkpoint control protein RAD9B
Esam	565.099	403.444	0.486135	1.49397e-06	666	481	552	359	258	375	mmu:69524	Endothelial cell-selective adhesion molecule
Wfs1	813.979	481.735	0.756751	2.67051e-06	915	696	831	495	299	382	mmu:22393	Wolframin
Skiv2l	230.803	203.688	0.180297	0.96884	229	198	262	166	144	190	mmu:108077	Protein Skiv2l
Adcyap1r1	60.8696	51.9738	0.227937	0.96329	81	52	51	56	30	41	mmu:11517	Pituitary adenylate cyclase-activating polypeptide type I receptor
Chodl	0.596101	0	20	1	2	0	0	0	0	0	mmu:246048	Chodl protein
2610002M06Rik	56.3149	73.0843	-0.376045	0.902396	58	51	59	39	63	78	mmu:67028	Charged multivesicular body protein 1b-2
Efcab14	271.529	280.485	-0.0468178	1	283	249	278	206	224	256	mmu:230648	EF-hand calcium-binding domain-containing protein 14
Shank1	12.179	15.869	-0.381818	1	13	14	9	10	13	16	mmu:243961	SH3 and multiple ankyrin repeat domains protein 1
Shank3	438.425	519.16	-0.243849	0.980867	436	422	445	301	455	517	mmu:58234	Shank3 splice variant III
Gm16042	12.9286	13.7196	-0.0856746	0.978111	22	8	10	9	14	10		F-box protein 5
Gyg	1033.13	1096.84	-0.0863287	0.989871	1130	969	986	806	757	1148	mmu:27357	Glycogenin-1
Psd3	231.066	284.223	-0.298717	0.754931	250	222	217	200	246	246	mmu:234353	PH and SEC7 domain-containing protein 3
Psd4	11.2266	9.0921	0.304234	0.960142	16	10	8	13	4	5	mmu:215632	PH and SEC7 domain-containing protein 4
Gyk	234.098	235.272	-0.00722074	0.988243	238	251	204	142	202	233	mmu:14933	Glycerol kinase
Ift122	117.816	66.3264	0.828884	0.0108838	108	99	144	53	51	58	mmu:81896	Intraflagellar transport protein 122 homolog
Gm8910	2.65442	2.35306	0.173858	1	3	2	3	3	0	3		phosphoglycerate mutase 1 pseudogene
Gm16039	61.129	84.8014	-0.472229	0.731739	56	60	65	51	77	79	mmu:100036521	MCG2776, isoform CRA_c
Psap	7622.21	5545.4	0.458918	0.997156	7670	6662	8418	6405	3256	3807	mmu:19156	Psap protein
Esco1	99.6685	111.195	-0.157887	0.974255	104	94	99	63	97	113	mmu:77805	N-acetyltransferase ESCO1
Esco2	4.38435	2.13381	1.03893	1	5	5	3	1	3	1	mmu:71988	Putative uncharacterized protein
Gm16062	2.86619	3.2527	-0.182506	1	4	0	5	3	2	3	mmu:100504104	predicted gene 16062
Tango2	1016.65	1466.57	-0.528617	0.00390645	1014	884	1136	1012	1110	1490	mmu:27883	Transport and Golgi organization 2 homolog
Tango6	70.7584	52.8533	0.420908	0.901766	67	52	93	47	42	39	mmu:272538	Transport and Golgi organization protein 6 homolog
2410076I21Rik	52.7247	58.7999	-0.157336	0.972048	49	61	45	36	51	57	mmu:73673	Meiotic recombination protein REC114
Cma1	1.90494	10.8455	-2.50928	1	4	1	1	6	8	13	mmu:17228	Chymase
Acvr1b	157.53	138.477	0.18598	0.977398	169	148	153	151	97	86	mmu:11479	Receptor protein serine/threonine kinase
Abhd11os	7.52695	6.53537	0.203795	1	5	8	9	8	3	5	mmu:69812	abhydrolase domain containing 11, opposite strand
Rad51	3.51823	9.8309	-1.48247	0.784268	8	3	0	12	9	2	mmu:19361	DNA repair protein RAD51 homolog 1
Mapk12	284.321	242.995	0.226594	0.882484	299	272	276	181	202	209	mmu:29857	Mitogen-activated protein kinase 12
Rad50	78.1912	78.1678	0.000430891	0.9949	91	74	69	47	66	79	mmu:19360	DNA repair protein RAD50
Mapk14	456.823	516.278	-0.176513	0.982536	475	385	507	491	340	431	mmu:26416	Mitogen-activated protein kinase 14
Rad52	48.3124	55.7696	-0.207083	1	48	51	44	41	42	54	mmu:19365	DNA repair protein RAD52 homolog
Mapk15	2.14461	1.62712	0.398396	0.952653	1	4	1	3	0	1	mmu:332110	Mapk15 protein
Psca	0.712737	2.16225	-1.60109	0.85844	0	1	1	0	4	1	mmu:72373	Prostate stem cell antigen
Stub1	693.926	685.867	0.0168533	0.99397	745	601	731	662	414	608	mmu:56424	Putative uncharacterized protein
Acvr2a	103.845	132.388	-0.350334	1	117	101	92	97	105	122	mmu:11480	Serine/threonine-protein kinase receptor
Esf1	90.3032	110.186	-0.287095	0.940288	117	82	73	71	80	122	mmu:66580	ESF1, nucleolar pre-rRNA processing protein, homolog (S. cerevisiae)
Plod3	254.134	193.541	0.392953	0.754835	275	227	258	201	129	140	mmu:26433	Procollagen-lysine,2-oxoglutarate 5-dioxygenase 3
Plod1	773.6	531.362	0.541893	0.664708	791	640	884	538	294	475	mmu:18822	Procollagen-lysine,2-oxoglutarate 5-dioxygenase 1
Plod2	168.199	205.718	-0.290504	0.842477	189	164	149	134	168	203	mmu:26432	Procollagen-lysine,2-oxoglutarate 5-dioxygenase 2
Acvr2b	78.4002	73.4238	0.09461	0.978509	70	92	68	54	61	64	mmu:11481	Activin receptor type-2B
Rchy1	188.255	231.187	-0.296372	0.623649	231	168	167	178	160	232	mmu:68098	Ring finger and CHY zinc finger domain containing 1, isoform CRA_d
Ehbp1	463.653	564.506	-0.283944	0.00240151	476	420	487	425	434	524	mmu:216565	EH domain-binding protein 1
Mapk10	116.402	124.774	-0.100195	0.982133	150	102	99	92	121	87	mmu:26414	Mitogen-activated protein kinase 10
Mapk11	38.8294	37.9248	0.0340057	0.984869	31	34	50	30	32	30	mmu:19094	Mitogen-activated protein kinase 11
Pyurf	495.324	535.018	-0.111216	0.982738	589	420	481	381	379	562	mmu:66459	Protein preY, mitochondrial
6030419C18Rik	86.8878	96.0362	-0.144423	0.979451	83	67	110	78	67	91	mmu:319477	UPF0583 protein C15orf59 homolog
Trib3	28.1295	20.0544	0.488164	1	28	24	32	21	12	16	mmu:228775	Putative uncharacterized protein
Trib2	302.678	214.561	0.4964	0.0355767	332	260	315	190	182	145	mmu:217410	Tribbles homolog 2
Trib1	151.454	91.504	0.726971	0.999962	178	139	137	77	74	71	mmu:211770	Tribbles homolog 1
Cmah	20.0688	17.1476	0.226949	1	24	20	16	15	16	10	mmu:12763	Putative uncharacterized protein
Cmc1	122.668	154.617	-0.333937	0.940333	137	112	118	82	137	161	mmu:67899	COX assembly mitochondrial protein homolog
Cmc2	254.89	290.522	-0.188773	0.96618	295	215	256	199	198	324	mmu:66531	COX assembly mitochondrial protein 2 homolog
Cmas	179.119	182.551	-0.0273776	0.990081	216	153	170	122	135	194	mmu:12764	N-acylneuraminate cytidylyltransferase
5930430L01Rik	19.654	18.1594	0.114103	0.956674	15	26	16	8	24	11	mmu:319982	Katanin p60 ATPase-containing subunit A-like 1
Actl6a	170.676	217.713	-0.351164	0.239872	183	162	164	149	179	205	mmu:56456	Actin-like protein 6A
2810029C07Rik	4.47307	3.22426	0.472297	1	7	1	6	4	1	3	mmu:100504687	RIKEN cDNA 2810029C07 gene
2700046G09Rik	19.9289	21.0663	-0.0800748	0.972669	14	16	29	14	20	17	mmu:67188	Putative uncharacterized protein
Mid1ip1	1186.6	746.995	0.667662	0.986442	1265	1056	1226	1018	519	233	mmu:68041	Mid1-interacting protein 1
Nmd3	124.467	143.584	-0.206137	0.966878	143	120	109	102	101	152	mmu:97112	60S ribosomal export protein NMD3
Srfbp1	75.297	80.3405	-0.0935357	1	81	76	67	63	51	85	mmu:67222	Serum response factor-binding protein 1
4930455C13Rik	7.44706	6.66471	0.160128	1	6	7	9	4	3	10	mmu:73990	RIKEN cDNA 4930455C13 gene
Cmbl	255.235	292.414	-0.196189	1	310	228	229	223	212	284	mmu:69574	Carboxymethylenebutenolidase homolog
Ryr2	8130.17	7289.12	0.157541	0.980559	8804	6776	8797	5921	5642	6216	mmu:20191	Ryanodine receptor 2
Ryr1	5.13383	1.29258	1.98978	1	4	6	5	2	1	0	mmu:20190	Ryanodine receptor 1
B930041F14Rik	15.702	13.6943	0.197375	1	15	12	20	16	9	8	mmu:230991	Putative uncharacterized protein
[truncated: 15,122 more rows]

## Sheet: B
AccID	CMNKO	LC	Log2FC	FDR	Style	CMNKO 1	CMNKO 2	CMNKO 3	LC 1	LC 2	LC 3	KeggID	Description
1700040L02Rik	68.4271	152.377	-1.15501	2.87197e-06	down	94	52	62	130	104	140	mmu:73287	Protein 1700040L02Rik
3110057O12Rik	218.964	487.948	-1.15603	7.09255e-09	down	259	213	183	337	435	414	mmu:269423	3110057O12Rik protein
3425401B19Rik	1222.26	527.879	1.21127	7.98305e-05	up	1107	1259	1244	551	358	371	mmu:100504518	Protein 3425401B19Rik
4631405J19Rik	24.3732	54.3045	-1.15577	0.0100313	down	30	24	19	37	32	67	mmu:433456	RIKEN cDNA 4631405J19
Abca12	18.8661	63.5162	-1.75133	0.000489861	down	10	19	26	40	65	48	mmu:74591	Abca12 protein
Acot1	61.8834	142.524	-1.20358	2.09016e-08	down	59	49	77	131	86	134	mmu:26897	Acyl-coenzyme A thioesterase 1
Acta1	7683.36	1072.05	2.84136	0.0106927	up	5943	9922	6458	1035	234	1462	mmu:11459	Actin, alpha skeletal muscle
Acta2	4077.46	1046.22	1.96248	0.0101599	up	3886	2797	5562	886	438	1311	mmu:11475	Actin, aortic smooth muscle
Adamts8	11.9913	1.32102	3.18227	0.000622272	up	19	7	11	1	2	0	mmu:30806	A disintegrin and metalloproteinase with thrombospondin motifs 8
Ano10	371.049	791.734	-1.09341	0	down	387	293	433	603	632	698	mmu:102566	Anoctamin-10
Arhgap9	22.8894	46.6931	-1.02853	0.0108552	down	26	25	17	28	34	54	mmu:216445	ArhGAP9
C1qtnf1	164.061	78.2511	1.06805	0.00913859	up	207	130	159	101	39	50	mmu:56745	Complement C1q tumor necrosis factor-related protein 1
Cacna1s	61.3952	173.439	-1.49823	4.54581e-10	down	62	48	74	105	146	175	mmu:12292	Cacna1s protein
Calhm2	38.9087	19.008	1.03349	0.0403562	up	55	33	30	17	11	19	mmu:72691	Calcium homeostasis modulator protein 2
Car3	45.6507	3.37106	3.75936	0.0498549	up	104	37	2	8	0	0	mmu:12350	Carbonic anhydrase 3
Casq1	378.878	48.4208	2.96803	0.0254777	up	615	366	171	58	17	45	mmu:12372	Calsequestrin-1
Cebpa	43.7365	21.5662	1.02006	0.0161606	up	50	32	50	25	10	18	mmu:12606	CCAAT/enhancer-binding protein alpha
Celsr1	20.1206	40.5586	-1.01133	0.037252	down	17	23	19	42	25	32	mmu:12614	Cadherin EGF LAG seven-pass G-type receptor 1
Cenpf	53.5919	299.91	-2.48444	0.0151002	down	61	37	64	176	355	182	mmu:108000	Protein Cenpf
Cep128	44.4748	131.056	-1.55912	1.70974e-13	down	54	37	43	105	101	114	mmu:75216	Uncharacterized protein
Cfd	28.0316	1.68553	4.05578	0.0434843	up	68	17	4	4	0	0	mmu:11537	Cfd protein
Chac1	70.4386	20.4458	1.78456	0.00863461	up	51	62	95	20	13	17	mmu:69065	Glutathione-specific gamma-glutamylcyclotransferase 1
Cilp	139.531	27.1833	2.3598	0.012657	up	190	160	67	27	19	20	mmu:214425	Cartilage intermediate layer protein 1
Clcn1	33.6196	122.738	-1.8682	3.97024e-07	down	27	34	38	82	121	93	mmu:12723	Chloride channel protein 1
Cmklr1	107.101	43.4814	1.3005	0.00075618	up	146	77	103	53	22	31	mmu:14747	Chemokine-like receptor 1
Col15a1	451.983	187.647	1.26824	0.000377342	up	597	400	367	212	83	168	mmu:12819	Collagen alpha-1(XV) chain
Col18a1	72.6386	33.1255	1.13279	0.000906514	up	79	67	71	42	23	14	mmu:12822	Collagen alpha-1(XVIII) chain
Col1a1	313.765	141.956	1.14424	0.0197572	up	390	287	266	179	43	130	mmu:12842	Collagen alpha-1(I) chain
Col4a1	2422.3	1114.28	1.12027	5.15285e-08	up	2823	2126	2322	1198	481	1083	mmu:12826	Collagen alpha-1(IV) chain
Col4a2	1849.22	880.115	1.07115	7.29521e-07	up	2097	1572	1882	927	366	895	mmu:12827	Procollagen, type IV, alpha 2, isoform CRA_a
Cotl1	110.048	52.9872	1.05442	2.11256e-09	up	136	98	97	52	36	41	mmu:72042	Cotl1 protein
Dbn1	83.3021	35.7372	1.22093	0.000343061	up	113	56	85	37	23	27	mmu:56320	Drebrin
Dixdc1	39.507	80.6968	-1.0304	0.00850443	down	39	41	37	63	76	55	mmu:330938	Dixin
Dqx1	5.09068	17.7692	-1.80345	0.0209911	down	4	5	6	7	16	21	mmu:93838	ATP-dependent RNA helicase DQX1
Fam184a	5.49258	18.7572	-1.77189	0.013443	down	1	4	11	10	17	19	mmu:75906	Protein Fam184a
Fbp2	117.732	292.851	-1.31466	0	down	125	96	132	246	235	230	mmu:14120	Fructose-1,6-bisphosphatase isozyme 2
Fibin	119.647	53.8031	1.15302	0.0004488	up	164	96	103	58	33	40	mmu:67606	Fin bud initiation factor homolog
Fn1	258.359	118.748	1.12148	2.19437e-05	up	332	195	256	131	63	97	mmu:14268	Fibronectin
Fscn1	172.361	67.4166	1.35426	0.000156393	up	158	172	180	86	33	45	mmu:14086	Fascin
Gm10336	160.738	337.623	-1.0707	0.000256453	down	172	93	222	311	222	294	mmu:328186	Putative uncharacterized protein
Gm13414	36.7184	15.3736	1.25604	0.0281559	up	42	41	26	8	17	12		DnaJ (Hsp40) homolog, subfamily B, member 6 pseudogene
Gm14378	16.2612	43.4835	-1.41903	0.000707603	down	8	19	20	31	41	33	mmu:100044509	Protein Tgfbr3l
Gm6086	17.2569	40.2433	-1.22158	0.00715486	down	15	17	19	22	39	37	mmu:619597	Protein Gm6086
Gm6445	2.39312	13.6312	-2.50995	0.00503944	down	1	2	4	6	15	12	mmu:623688	predicted gene 6445
Gpr22	166.432	384.644	-1.20859	0	down	208	147	146	265	297	384	mmu:73010	Probable G-protein-coupled receptor 22
Gprc5c	77.9633	35.551	1.13291	0.0214212	up	74	62	97	43	21	22	mmu:70355	G-protein-coupled receptor family C group 5 member C
Grhl2	9.77308	25.4807	-1.38252	0.0307182	down	10	10	9	20	25	16	mmu:252973	Grainyhead-like protein 2 homolog
Hmcn2	350.737	171.186	1.03483	9.46545e-10	up	349	302	396	149	103	171	mmu:665700	Hemicentin-2
Hmgcs2	34.6195	125.866	-1.86223	0.000466409	down	53	25	28	128	101	73	mmu:15360	cDNA fis, clone TRACH2006528,highly similar to HYDROXYMETHYLGLUTARYL-COA SYNTHASE, MITOCHONDRIAL (EC 4.1.3.5)
Hopx	1384.77	3312.58	-1.25831	1.26565e-14	down	1519	1225	1401	2187	2509	3478	mmu:74318	Homeodomain-only protein
Hr	208.051	64.677	1.68561	3.04107e-09	up	186	185	247	63	42	53	mmu:15460	Lysine-specific demethylase hairless
Igfbp5	951.003	327.881	1.53628	0.00438058	up	1266	935	658	384	207	201	mmu:16011	Insulin-like growth factor-binding protein 5
Ip6k3	166.536	63.9355	1.38114	0	up	184	160	153	63	46	46	mmu:271424	Inositol hexaphosphate kinase 3
Klf2	327.369	162.581	1.00976	0.000547363	up	451	243	302	140	127	128	mmu:16598	Putative uncharacterized protein
Lgals4	244.934	818.03	-1.73976	0.000565816	down	257	239	233	477	844	654	mmu:16855	Galectin-4
Lmod1	30.5138	11.0067	1.47108	0.00170136	up	26	31	33	12	10	4	mmu:93689	Leiomodin-1
LOC102633863	24.481	59.6556	-1.28499	0.000373709	down	25	30	17	37	56	52	mmu:102633863	uncharacterized LOC102633863
LOC102634894	4.00641	15.5489	-1.95643	0.0253433	down	5	4	3	11	17	9	mmu:102634894	uncharacterized LOC102634894
LOC102634964	100.494	209.031	-1.05661	9.29035e-13	down	123	75	106	151	178	180	mmu:102634964	uncharacterized LOC102634964
LOC102637038	3.80988	18.3059	-2.26449	0.0117246	down	8	2	2	7	18	20	mmu:102637038	uncharacterized LOC102637038
LOC102637327	15.8506	41.9194	-1.40308	0.000136237	down	18	18	11	38	35	28	mmu:102637327	uncharacterized LOC102637327
LOC102637511	21.1874	119.084	-2.4907	2.77381e-05	down	20	27	15	52	120	119	mmu:102637511	uncharacterized LOC102637511
LOC102637828	17.1122	41.3356	-1.27236	0.0280207	down	11	18	21	33	40	26	mmu:102637828	uncharacterized LOC102637828
LOC102640379	112.01	224.533	-1.0033	4.42313e-13	down	147	83	110	165	159	230	mmu:102640379	uncharacterized LOC102640379
LOC102640562	39.6351	86.6602	-1.12859	0.00129793	down	52	24	45	50	74	89	mmu:102640562	uncharacterized LOC102640562
LOC102640656	18.9045	39.8546	-1.07602	0.0339717	down	16	25	14	24	29	46	mmu:102640656	uncharacterized LOC102640656
LOC102640859	67.1101	169.399	-1.33582	2.04936e-06	down	74	51	77	100	153	161	mmu:102640859	uncharacterized LOC102640859
Lrat	14.123	2.6136	2.43393	0.0241182	up	8	16	17	3	3	0	mmu:79235	Lecithin-retinol acyltransferase (Phosphatidylcholine-retinol-O-acyltransferase)
Mapk8ip1	47.9131	19.7798	1.27639	0.000115233	up	63	39	43	24	11	13	mmu:19099	Putative uncharacterized protein
Meox1	108.238	41.7784	1.37338	6.57252e-14	up	115	108	99	41	23	39	mmu:17285	Homeobox protein MOX-1
Mfap4	236.049	86.3313	1.45113	0.00618251	up	349	189	181	86	46	81	mmu:76293	Microfibril-associated glycoprotein 4
Mfsd7c	9.52062	38.8447	-2.02859	1.10344e-08	down	11	5	13	39	24	32	mmu:217721	Putative uncharacterized protein
Mov10l1	279.163	567.49	-1.02349	0	down	318	254	264	408	438	547	mmu:83456	Putative helicase Mov10l1
Mt2	260.02	107.983	1.26782	0.00809865	up	372	221	196	95	97	67	mmu:17750	Metallothionein-2
Mtr	376.556	773.98	-1.03943	4.42088e-05	down	418	222	502	697	519	680	mmu:238505	Methionine synthase
Mybpc2	173.544	85.1369	1.02744	0.000103013	up	219	166	136	80	53	76	mmu:233199	Myosin-binding protein C, fast-type
Myh9	1114.35	549.798	1.01922	0.00197997	up	1138	926	1270	633	317	387	mmu:17886	Myh9 protein
Ncor1	387.18	835.122	-1.10898	0	down	454	367	338	709	634	692	mmu:20185	Nuclear receptor corepressor 1
Nfam1	27.2089	9.67279	1.49208	0.0251933	up	26	32	22	12	3	9	mmu:74039	Nfam1 protein
Nfil3	146.464	55.6133	1.39704	8.21521e-12	up	156	121	162	49	39	48	mmu:18030	Nuclear factor interleukin-3-regulated protein
Nrg2	10.1622	28.2836	-1.47675	0.0206619	down	5	7	18	23	26	19	mmu:100042150	Pro-neuregulin-2, membrane-bound isoform
Osgin1	46.9047	23.3013	1.00932	0.00607252	up	54	39	48	17	27	11	mmu:71839	Protein Osgin1
P2ry6	53.2689	22.4457	1.24686	0.000352797	up	58	58	42	16	22	16	mmu:233571	Pyrimidinergic receptor P2Y, G-protein coupled, 6
Pde1c	252.755	530.121	-1.06858	0	down	272	208	278	397	362	551	mmu:18575	Calcium/calmodulin-dependent 3',5'-cyclic nucleotide phosphodiesterase 1C
Pirt	15.6931	62.8848	-2.00258	1.33885e-07	down	12	17	17	55	56	40	mmu:193003	Phosphoinositide-interacting protein
Plekhh1	4.52493	22.8398	-2.33558	5.60351e-06	down	0	4	9	16	14	27	mmu:211945	Pleckstrin homology domain-containing family H member 1
Plekho2	116.38	56.1944	1.05034	0.000360816	up	103	108	134	53	43	40	mmu:102595	Putative uncharacterized protein
Plvap	61.5591	26.0975	1.23806	1.71551e-05	up	69	50	66	33	15	15	mmu:84094	Plasmalemma vesicle-associated protein
Prss57	28.4341	11.3852	1.32046	0.0121623	up	40	18	29	12	6	10	mmu:73106	Serine protease 57
Ptgis	115.003	55.2455	1.05774	0.00149891	up	139	99	108	70	29	35	mmu:19223	Prostacyclin synthase
Pygl	14.6736	32.9279	-1.16608	0.0451763	down	18	14	12	17	25	40	mmu:110095	Alpha-1,4 glucan phosphorylase
Rrp12	232.002	105.737	1.13365	0.000142617	up	228	256	201	89	71	100	mmu:107094	Putative uncharacterized protein
Scd2	377.668	112.251	1.75039	0	up	416	378	331	115	70	89	mmu:20250	Acyl-CoA desaturase 2
Scd4	39.8505	82.8539	-1.05597	0.00616973	down	32	43	42	79	65	56	mmu:329065	MCG10079
Senp8	26.4986	64.2176	-1.27705	3.0139e-07	down	28	25	26	40	48	71	mmu:71599	Putative uncharacterized protein
Slc16a7	28.1247	58.192	-1.04898	0.000507764	down	34	29	21	36	44	64	mmu:20503	Slc16a7 protein
Slc4a8	49.0988	23.2077	1.08108	0.00351643	up	56	45	46	30	13	13	mmu:59033	Electroneutral sodium bicarbonate exchanger 1
Smad6	91.0962	38.0793	1.25838	0.00442338	up	81	93	95	49	21	22	mmu:17130	Mothers against decapentaplegic homolog 6
Sod3	257.709	103.951	1.30984	0.00218157	up	290	214	270	153	45	53	mmu:20657	Extracellular superoxide dismutase [Cu-Zn]
Sorcs2	52.1791	143.535	-1.45986	0.000239757	down	53	44	59	149	73	132	mmu:81840	Putative uncharacterized protein
Ssc5d	51.369	25.1364	1.03112	0.00205533	up	68	38	50	26	17	18	mmu:269855	Soluble scavenger receptor cysteine-rich domain-containing protein SSC5D
Svep1	141.387	63.4872	1.15511	8.09411e-08	up	176	129	120	66	43	45	mmu:64817	Sushi, von Willebrand factor type A, EGF and pentraxin domain-containing protein 1
Tceal1	32.2782	77.2226	-1.25846	7.50641e-05	down	45	26	27	45	69	75	mmu:237052	Transcription elongation factor A protein-like 1
Tfpi	270.079	686.098	-1.34503	0	down	314	203	298	499	543	638	mmu:21788	Tissue factor pathway inhibitor
Tgfb3	177.771	64.5617	1.46127	1.11022e-16	up	211	133	193	64	40	54	mmu:21809	Transforming growth factor beta-3
Tmem119	31.6974	13.5774	1.22315	0.0263532	up	47	22	28	14	9	10	mmu:231633	Transmembrane protein 119
Tmem150c	27.1554	59.7645	-1.13805	0.000757753	down	26	23	32	54	50	40	mmu:231503	Transmembrane protein 150C
Tmem88	160.387	77.319	1.05266	0.000119297	up	170	153	155	68	63	56	mmu:67020	Transmembrane protein 88
Tnc	14.5482	3.61567	2.0085	0.0498476	up	17	18	8	3	2	4	mmu:21923	Tnc protein
TrnL2	16.8638	44.6798	-1.40569	0.0174497	down	21	13	17	45	37	25	mmu:17736	tRNA
Tusc5	32.6344	12.1995	1.41957	0.00747914	up	30	37	29	15	5	10	mmu:237858	Tumor suppressor candidate 5 homolog
Uck2	386.338	188.826	1.0328	2.38084e-08	up	479	361	320	170	129	163	mmu:80914	Uridine-cytidine kinase 2
Ucp2	517.464	172.181	1.58753	1.74594e-12	up	591	446	516	224	110	78	mmu:22228	Mitochondrial uncoupling protein 2
Ybx2	149.272	327.334	-1.13282	0.00284055	down	111	140	189	204	234	375	mmu:53422	Y-box-binding protein 2

## Sheet: legend
		Dataset EV1. RNA-sequencing analysis of left ventricular samples from LC and CMNKO mice.
		(A) Expression of genes indentified by RNA-sequencing. n=3:3. (B) Significantly changed genes selected from A. Fold change>2, FDR<0.05. n=3:3.
		FC indicates fold change. FDR, false discovery rate. LC, littermate control mice. CMNKO, cardiomyocyte-specific NCoR1 knockout mice
