# Supplementary material for: Nuclear receptor corepressor 1 represses cardiac hypertrophy
Source: EMBO Mol Med. 2019 Sep 18;11(11):e9127. doi: 10.15252/emmm.201809127 (PMC6835202; doi:10.15252/emmm.201809127)
Supplement: Supplementary file 4 — Source Data for Expanded View and Appendix [file EMMM-11-e9127-s007.zip]

Archive with 2 entries (2 files):
- emmm201809127-sup-0008-SDataEVFigures.zip
- emmm201809127-sup-0007-SDataAppendixFigure.zip
